# Supplementary material for: SWATH-MS dataset of heat-shock treated Drosophila melanogaster embryos
Source: Data Brief. 2016 Nov 16;9:991–5. doi: 10.1016/j.dib.2016.11.028 (PMC5123040; doi:10.1016/j.dib.2016.11.028)
Supplement: Supplementary file 2 — Supplementary material [file mmc2.xlsx]

## Sheet: Raw data
Entry	Entry name	Protein names	Gene names	Untreated_R1	Untreated_R2	Untreated_R3	Untreated_R4	HS_0.5h_R1	HS_0.5h_R2	HS_0.5h_R3	HS_0.5h_R4	HS_1h_R1	HS_1h_R2	HS_1h_R3	HS_1h_R4	HS_3h_R1	HS_3h_R2	HS_3h_R3	HS_3h_R4
D1YSG0	D1YSG0_DROME	Bent, isoform F (EC 2.7.11.-) (EC 2.7.11.18)	bt CG32019 Dmel_CG32019	29.117	63.5474	166.941	64.5369	487.508	586.132	552.491	553.152	283.969	171.916	525.837	61.5278	242.284	637.078	364.347	300.577
Q7KTG2	Q7KTG2_DROME	Apolipoprotein lipid transfer particle	Apoltp CG15828 Dmel_CG15828	55.1171	51.4981	38.1687	79.1859	316.51	401.316	310.964	368.211	74.3085	94.5821	228.778	31.6018	246.269	259.827	110.593	99.2366
F2FB57	F2FB57_DROME	RNA-binding protein 8A	tsu-RA RBM8 Y14	109.761	120.427	117.355	108.037	95.7555	89.945	86.3001	85.2171	102.985	111.884	113.933	91.5605	126.909	114.685	130.305	141.531
E1JIL4	E1JIL4_DROME	Chromatin assembly factor 1, p55 subunit, isoform B (EC 2.1.1.43) (SD22845p)	Caf1-55 Caf1 Caf1-RB CG4236 Dmel_CG4236	1893.27	1967.15	1835.7	1928.38	2115.62	2154.63	2138.91	2070	2287.93	2091.59	1995.14	2183.34	2340.29	2259.92	2021.09	2098.04
Q7K012	Q7K012_DROME	Brahma associated protein 55kD (LD29458p)	Bap55 CG6546 Dmel_CG6546	800.436	815.445	768.314	818.44	889.756	893.347	849.841	903.114	845.077	865.94	897.217	836.79	848.48	863.339	915.409	783.626
Q9VG69	Q9VG69_DROME	CG5844 (EC 5.3.3.8) (LP03547p)	CG5844 Dmel_CG5844	508.156	529.596	504.518	575.072	374.228	347.175	404.311	442.988	521.961	510.706	452.19	505.163	361.997	450.679	339.333	449.032
P52029	G6PI_DROME	Glucose-6-phosphate isomerase (GPI) (EC 5.3.1.9) (Phosphoglucose isomerase) (PGI) (Phosphohexose isomerase) (PHI)	Pgi CG8251	1394.74	1451.87	1362.99	1335.18	1173.85	1257.62	1227.35	1241.41	1375.53	1280.78	1346.4	1294.73	1308.87	1379.85	1395.39	1191.05
Q7JWD6	Q7JWD6_DROME	Elongin C, isoform A (Elongin C, isoform B) (RE05591p) (RH71704p)	EloC Elongin-C CG9291 Dmel_CG9291	585.425	521.173	541.94	532.286	430.863	480.99	423.29	476.596	540.318	439.96	528.254	432.02	489.222	408.214	515.188	424.021
Q9VTX5	Q9VTX5_DROME	ADP-ribosylation factor GTPase activating protein 1, isoform A (RE63354p)	ArfGAP1 Gap69C CG4237 Dmel_CG4237	355.394	411.516	400.334	428.492	277.958	305.231	326.13	325.4	375.524	249.699	364.139	352.767	283.277	387.91	473.78	370.791
Q8MZ78	Q8MZ78_DROME	AT27946p	Gale CG12030	217.952	128.085	153.395	160.264	258.562	295.633	257.215	279.645	191.965	136.184	125.31	135.269	161.026	167.676	232.688	110.194
X2JB48	X2JB48_DROME	Stress-sensitive B, isoform E	sesB CG16944 Dmel_CG16944	24467.8	25032.4	26646.6	26061.7	28808.8	28752.1	28116	28025.4	28754.2	24806.1	26828.1	29093.2	28494.8	29296.3	31594.1	29494.1
O62602	O62602_DROME	Licorne (EC 2.7.11.-) (EC 2.7.11.13) (MAP kinase kinase) (MAP kinase kinase 3) (SD04985p) (Stress activated MAP kinase kinase 3)	lic MKK3 p38MAPKK CG12244 Dmel_CG12244	928.154	845.524	806.422	848.253	990.405	1009.79	958.345	1022.32	912.593	929.66	908.673	971.837	966.712	942.826	767.221	956.772
M9PC65	M9PC65_DROME	Uncharacterized protein, isoform D	CG34126 Dmel_CG34126	1025.37	948.744	991.228	1071.49	1151.49	1159.47	1175.8	1104.36	1108.61	910.256	1064.52	842.725	1251.4	1362.55	1452.63	1590.3
M9PG76	M9PG76_DROME	60S acidic ribosomal protein P0	RpLP0 CG7490 Dmel_CG7490	15773.3	16009.5	17467.1	16772.2	18020	19765.7	18227.7	18891.9	17968.7	16631	16748.8	19429	20083.9	18714.8	19476.3	20532.2
V5P0Q7	V5P0Q7_DROME	FI21227p1	sec3-RA	18.6792	20.831	18.9136	12.1196	30.4164	27.6151	23.4484	31.846	33.2688	16.8339	5.56132	16.4885	45.5633	28.1437	29.2947	30.5959
X2JF40	X2JF40_DROME	Adenosylhomocysteinase (EC 3.3.1.1)	Ahcy13 CG11654 Dmel_CG11654	4099.85	4222.56	4273.85	4083.07	4315.75	4547.19	4600.83	4478.66	4037.26	4086.79	4385.85	4563.03	4009.83	4414.67	4102.59	3968.43
Q9VSI1	Q9VSI1_DROME	CG7182, isoform A (CG7182, isoform B) (LD21269p)	CG7182 Dmel_CG7182	545.836	566.429	541.046	585.467	606.621	628.117	587.508	625.722	588.612	623.079	574.229	582.406	582.126	669.084	610.284	734.004
G3KKP7	G3KKP7_DROME	CG12262-PA	CG12262	6346.85	6628.58	7035.23	6519.38	7098.43	7707.02	7234.7	7418.1	6725.8	6681.46	7055.12	7211.57	6602.44	6828.26	7037.42	7116.06
C1C3H4	C1C3H4_DROME	MIP05850p (Fragment)	lap-RB	76.0212	83.9013	80.7997	79.4186	90.7126	100.82	88.9475	90.8168	89.8671	129.612	121.164	90.591	66.7602	56.4441	76.0838	76.7518
Q9VJY7	Q9VJY7_DROME	CG7099	CG7099 Dmel_CG7099	151.252	184.874	140.583	154.001	93.5801	125.117	114.032	121.079	183.364	152.505	159.953	173.655	114.251	57.0611	49.1525	46.6112
Q9VCA8	ANKHM_DROME	Ankyrin repeat and KH domain-containing protein mask (Multiple ankyrin repeat single KH domain-containing protein)	mask CG33106	161.96	217.634	202.647	205.206	255.537	262.022	234.418	260.214	200.301	199.441	207.166	219.171	249.829	233.312	245.414	213.65
P54611	VATE_DROME	V-type proton ATPase subunit E (V-ATPase subunit E) (V-ATPase 26 kDa subunit) (Vacuolar proton pump subunit E)	Vha26 CG1088	4861.48	4591.56	4920.76	4847.39	5023.42	5339.22	5092.71	5364.97	5510	4542.08	4596.64	5157.35	6001.37	5673.79	6352.91	6034.26
Q7PLS1	Q7PLS1_DROME	LD01937p (Uncharacterized protein, isoform A) (Uncharacterized protein, isoform G) (EC 2.7.6.2) (EC 3.-.-.-)	CG12567-RA CG12567 Dmel_CG12567	146.025	111.254	111.793	117.771	159.516	146.816	170.579	156.036	177.578	121.194	167.651	139.987	177.836	124.657	152	104.132
P35381	ATPA_DROME	ATP synthase subunit alpha, mitochondrial (Protein bellwether)	blw ATPSYN-ALPHA CG3612	36827.1	37286.1	40104.5	39365.9	44357.9	43340.6	40019.2	43066.1	36224.5	38075.4	41166	44088.5	40872	42469.5	41900.6	41862.3
Q9W552	VPS26_DROME	Vacuolar protein sorting-associated protein 26 (VPS26 protein homolog)	Vps26 CG14804	420.48	392.274	425.305	449.461	375.43	352.192	363.349	389.742	449.543	366.467	388.131	378.994	319.443	356.483	385.043	240.594
Q9VMQ9	Q9VMQ9_DROME	Clot protein (Clot, isoform A) (Clot, isoform B) (Clot, isoform C) (GM02967p) (RE06767p)	cl clot CG11024 Dmel_CG11024	578.518	576.303	685.762	642.474	511.286	552.974	433.357	437.036	638.663	482.799	573.085	696.169	626.001	495.141	656.39	609.449
C6TP87	C6TP87_DROME	Elongation factor 1-alpha	Ef1alpha48D Ef1alpha48D-RA CG8280 Dmel_CG8280	75934.1	74847.6	79226.2	76658	85134.4	85385.2	80038.3	80770.9	82816.2	72614.6	73720.3	81488.1	83845.8	84243.7	80608	80706.5
P13060	EF2_DROME	Elongation factor 2 (EF-2)	EF2 Ef2b CG2238	31742	31655.3	34484.2	31743.3	35764.1	37018.4	35018.4	34338.2	34200.3	28931.1	31242.2	32279.7	33935.6	34904.7	33697.2	34998.3
Q8T4G5	Q8T4G5_DROME	CG6512, isoform A (EC 3.4.24.-) (EC 3.6.1.3) (SD01613p)	CG6512 Dmel_CG6512	735.508	734.429	727.977	774.695	807.044	860.232	791.198	794.172	773.377	826.993	768.98	782.631	766.022	751.167	849.42	724.06
Q9VEN6	Q9VEN6_DROME	Mitochondrial ribosomal protein S11 (RE01527p)	mRpS11 CG5184 Dmel_CG5184	60.7478	151.799	118.377	151.085	197.303	249.26	212.943	192.35	227.12	265.242	204.172	211.548	198.972	159.458	206.58	199.245
Q9VQR9	Q9VQR9_DROME	FI04424p (LP08963p) (Uncharacterized protein, isoform A) (Uncharacterized protein, isoform B)	CG17593-RA CG17593 Dmel_CG17593	232.807	225.773	247.979	219.029	176.997	216.2	199.634	194.642	230.906	212.316	202.012	204.633	227.068	148.542	295.831	267.489
C6TP77	C6TP77_DROME	LD04327p	Edc3-RB	483.948	454.119	563.94	554.256	617.574	683.061	581.207	634.617	579.695	550.757	582.683	589.233	614.606	664.619	464.012	576.573
B6IDM7	B6IDM7_DROME	GrpE protein homolog	Roe1-RA	356.676	313.214	319.235	363.835	303.222	297.612	262.332	270.327	299.331	299.503	301.007	288.958	307.852	246.175	309.222	367.271
M9NDP1	M9NDP1_DROME	Cut up, isoform E (EC 3.6.1.3)	ctp CG6998 Dmel_CG6998	177.526	184.712	179.006	188.896	103.299	122.02	147.459	152.443	191.48	120.174	142.33	173.012	163.315	237.727	164.118	160.486
O62621	COPB2_DROME	Coatomer subunit beta' (Beta'-coat protein) (Beta'-COP)	beta'COP CG6699	888.008	910.374	917.947	852.549	931.607	993.559	965.613	939.447	957.736	863.804	897.127	973.919	1041.61	959.421	1028.3	948.981
X2JE34	X2JE34_DROME	RNA-binding protein 2, isoform E	Rbp2 CG4429 Dmel_CG4429	713.501	771.742	723.429	758.357	795.747	832.008	926.523	885.869	666.891	752.18	818.261	928.458	753.122	865.567	840.967	870.705
Q9VDE4	Q9VDE4_DROME	Bride of doubletime (RE50353p)	Bdbt CG17282 Dmel_CG17282	328.417	325.06	355.162	342.057	357.266	368.134	358.244	380.101	425.98	335.4	339.744	317.368	425.404	369.039	498.336	445.778
Q7K7A9	FEN1_DROME	Flap endonuclease 1 (FEN-1) (EC 3.1.-.-) (Flap structure-specific endonuclease 1)	Fen1 CG8648	806.06	831.163	801.28	814.484	879.489	939.837	849.696	909.156	709.14	722.774	841.051	884.881	537.781	582.388	634.796	680.97
H1ZYF1	H1ZYF1_DROME	40S ribosomal protein S6	RpS6	24237.3	23634.4	25151.1	24600.3	26707	25781	25011.9	26264.2	24330.4	21887.2	23024.1	24123.9	25914.8	26204.4	28601.2	28186.3
Q9V9X4	MTNA_DROME	Methylthioribose-1-phosphate isomerase (M1Pi) (MTR-1-P isomerase) (EC 5.3.1.23) (S-methyl-5-thioribose-1-phosphate isomerase) (Translation initiation factor eIF-2B subunit alpha/beta/delta-like protein)	CG11334	1161.31	1066.75	1071.39	1148.37	1256.74	1369.12	1174.75	1333.08	1049.02	1209.06	1261.2	1343.44	1339.4	1163.77	1206.34	1200.98
A1Z9J3	A1Z9J3_DROME	Short stop, isoform H	shot CG18076 Dmel_CG18076	1594.58	1595.49	1349.11	1434.98	1073.39	1289.17	1290.14	1290.25	1461.42	1310.05	1494.15	1387.73	1402.84	1524.94	1326.92	1447.37
Q24151	STAT_DROME	Signal transducer and transcription activator (d-STAT) (Protein marelle)	Stat92E MARE mrL Stat CG4257	254.523	295.973	266.653	279.431	340.764	310.745	292.694	320.521	292.203	294.481	318.864	315.683	316.684	287.163	298.636	285.544
O18332	O18332_DROME	FI01544p (Rab1)	Rab1 Rab1-RA CG3320 Dmel_CG3320	1792.61	1630.92	1785.24	1880.39	1956.57	1993	1945.22	2034.34	1813.33	1794.05	1656.84	2002.68	2042.47	1857.37	2192.35	1931.74
M9PF40	M9PF40_DROME	Lethal (3) 01239, isoform B	l(3)01239 CG6302 Dmel_CG6302	314.277	352.778	277.772	341.985	206.705	241.078	252.41	289.141	279.424	272.955	288.332	312.4	213.168	228.447	278.692	296.671
M9PDJ6	M9PDJ6_DROME	Cornichon, isoform C	cni CG5855 Dmel_CG5855	125.772	126.809	141.193	143.963	99.3759	81.0043	112.326	117.622	141.559	118.231	122.307	111.637	125.48	101.618	118.64	126.839
P00334	ADH_DROME	Alcohol dehydrogenase (EC 1.1.1.1)	Adh CG3481	4547.15	4758.5	5048.47	5015.08	6449.81	6653.98	5431.98	5607.07	6689.82	5294.85	5799	6089.07	7531.7	5779.1	6265.74	6688.27
Q9V3L6	NCBP2_DROME	Nuclear cap-binding protein subunit 2 (20 kDa nuclear cap-binding protein) (NCBP 20 kDa subunit) (CBP20)	Cbp20 CG12357	262.047	289.751	201.114	328.631	599.156	535.392	342.304	456.718	666.652	591.336	206.884	174.009	424.569	287.051	200.163	456.114
Q9VE75	Q9VE75_DROME	V-type proton ATPase subunit a	Vha100-2 CG18617 Dmel_CG18617	1283.12	1202.27	1229.64	1155.86	1008.92	1024.25	1091.87	1171.49	1200.83	1142.25	1249.6	1306.91	1135.78	1305.18	1549.17	1378.72
Q9VKC8	Q9VKC8_DROME	FI03495p (Translocase of outer membrane 70, isoform A) (Translocase of outer membrane 70, isoform B) (Translocase of outer membrane 70, isoform C)	Tom70 Tom70-RA CG6756 Dmel_CG6756	588.736	524.407	608.633	592.75	658.977	659.989	655.012	630.453	568.627	521.148	543.615	553.252	609.434	642.383	727.1	721.78
Q9W3C3	Q9W3C3_DROME	CG2004, isoform A (CG2004, isoform C) (CG2004, isoform D) (CG2004, isoform F) (CG2004, isoform G) (LD10016p)	CG2004 Dmel_CG2004	689.579	713.728	791.257	793.277	830.281	854.586	835.268	877.958	807.446	808.645	854.056	794.166	935.87	855.127	881.568	928.34
Q9VW59	Q9VW59_DROME	LD16419p (RhoGDI, isoform A) (RhoGDI, isoform B)	RhoGDI CG7823 Dmel_CG7823	1682.08	1613.95	1727.74	1747.94	1484.16	1270.72	1445.39	1582.03	1629.21	1754.33	1532.85	1756.11	1755.35	1499	1483.56	1637.05
Q9VWS2	Q9VWS2_DROME	Nucleoporin NUP53	CG6540 Dmel_CG6540	120.201	124.184	104.879	129.295	95.381	100.476	68.5424	99.4016	107.758	115.885	132.98	137.092	75.6408	78.6276	100.899	65.4892
Q9W1Q5	Q9W1Q5_DROME	CG3520 (FI21439p1)	CG3520-RA CG3520 Dmel_CG3520	46.0787	68.2343	74.8807	81.8027	138.471	116.521	97.7322	87.0894	104.188	81.2235	71.1412	79.0386	76.6985	59.4371	59.161	111.237
Q7K4I5	Q7K4I5_DROME	UBX domain-containing protein 7	CG8892-RB CG8892 Dmel_CG8892	206.419	235.934	214.42	226.063	227.873	262.386	254.655	260.939	191.943	263.981	205.996	217.853	229.81	286.834	213.104	254.22
Q9I7L8	Q9I7L8_DROME	Cell division cycle 23 ortholog, isoform A (Cell division cycle 23 ortholog, isoform B) (LD09850p)	Cdc23 cdc23 CG2508 Dmel_CG2508	232.46	204.667	223.76	237.547	288.483	283.045	241.401	253.045	249.143	221.055	223.407	174.515	241.984	251.056	212.438	197.681
M9PCE0	M9PCE0_DROME	Phosphoglycerate kinase (EC 2.7.2.3)	Pgk CG3127 Dmel_CG3127	4456	4445.9	4441.47	4311.82	4753.96	4894.46	4489.84	4769.9	4303.1	4373.57	4377.16	4751.36	4535.4	4828.79	4776.56	4707.52
Q9VLT7	Q9VLT7_DROME	IP17351p (Ribosomal protein L36A, isoform A) (Ribosomal protein L36A, isoform B)	RpL36A CG7424 Dmel_CG7424	1559.54	1525.45	1659.49	1680.96	1947.9	1970.35	1688.28	1786.45	2041.84	1620.28	1587.28	1797.68	2028.27	1726.81	1817.4	1792.07
X2JH42	X2JH42_DROME	ATP synthase subunit beta (EC 3.6.3.14)	ATPsynbeta CG11154 Dmel_CG11154	29236.6	28877.5	29238.4	29156.9	33322.4	32684.8	30397.2	30992.8	27908	28607.4	30599	32409.8	27703.3	30451.4	30732.5	31370.3
Q9W0H6	Q9W0H6_DROME	CG9149 (EC 2.3.1.16)	CG9149 Dmel_CG9149	969.555	869.92	920.385	933.409	988.863	1098.44	990.054	1003.8	975.914	999.097	1035.64	981.225	997.044	1023.53	894.129	1008.92
E2QD63	E2QD63_DROME	Hsc/Hsp70-interacting protein related, isoform B (Hsc/Hsp70-interacting protein related, isoform D)	HIP-R CG2947 Dmel_CG2947	2066.5	2010.14	2049.77	2029.38	2155.63	2205.56	2118.14	2074.54	2197.36	2186.15	2251.17	2300.6	2237.01	2100.12	1929.69	2337.24
O01666	ATPG_DROME	ATP synthase subunit gamma, mitochondrial (F-ATPase gamma subunit)	ATPsyngamma ATPsyn-gamma CG7610	5279.04	5637.16	5086.23	5314.55	3960.36	4370.23	4966.44	4818.98	5087.65	4512.87	5066.31	5511.37	4772.3	5504.21	5412.06	5719.21
B5RIU6	B5RIU6_DROME	AT06279p (Endophilin A, isoform B) (Endophilin A, isoform C) (FI05371p)	EndoA endoA endoA-RA endoA-RB CG14296 Dmel_CG14296	69.4649	58.5166	39.0456	68.9485	80.2374	75.9406	91.4482	87.7821	49.2629	93.5804	83.823	112.547	74.9556	113.569	51.6277	169.509
Q9W3U8	Q9W3U8_DROME	LD46629p (Uncharacterized protein, isoform B)	CG4564 CG43736 Dmel_CG43736	94.7477	103.253	104.222	113.784	127.717	128.901	106.908	131.407	129.794	151.008	125.041	63.3534	117.26	133.672	117.394	127.778
Q6NNU5	Q6NNU5_DROME	AP-3 complex subunit delta	g	201.985	211.692	250.087	217.5	176.999	198.846	182.103	179.854	193.507	227.649	172.798	243.817	217.483	230.536	281.736	210.976
Q9V3N1	Q9V3N1_DROME	LD24467p (MIP27581p) (Serpin 27A) (Serpin 27A, isoform A) (Serpin 27A, isoform B)	Spn27A serpin-27A Spn27A-RA CG11331 Dmel_CG11331	76.5498	64.9427	82.5324	69.2856	68.8865	57.8893	50.6128	55.546	85.8867	65.002	58.1158	15.9196	60.1391	66.9073	81.8343	36.7133
X2J5G6	X2J5G6_DROME	Ribosomal protein L7, isoform B	RpL7 CG4897 Dmel_CG4897	7664.69	7565.81	8288.48	8090.8	8658.25	8564.47	8115.91	8725.67	8384.47	7310.57	7914.96	8499.58	8049.73	9051.46	9195.96	9691.25
Q960C4	Q960C4_DROME	SD07741p	CG7971	200.122	210.253	186.365	158.131	241.327	211.767	230.171	225.418	177.428	264.785	181.804	175.935	234.517	238.415	188.173	250.09
O96692	O96692_DROME	RE63021p (Ras-associated protein 2-like, isoform A) (Ras-related protein 2-like protein)	Rap2l CG3204 Dmel_CG3204	11.9478	22.4142	20.2067	25.4279	36.5746	22.8327	33.7659	31.69	33.3386	23.0474	32.7369	23.9088	40.7593	127.589	89.116	44.372
Q9VRD9	Q9VRD9_DROME	Cystathionine beta-synthase (EC 4.2.1.22)	Cbs CG1753 Dmel_CG1753	1396.48	1494.87	1353.24	1290.92	1486.25	1583.33	1472.4	1663.86	1442.82	1481.48	1451.41	1484.11	1506.8	1448.01	1283.18	1483.41
Q7KTV5	Q7KTV5_DROME	Nopp140, isoform B	Nopp140 CG7421 Dmel_CG7421	294.501	538.379	445.83	557.424	630.784	674.585	731.995	602.883	429.563	617.681	567.379	632.268	593.458	640.367	555.914	764.565
Q7KUB0	Q7KUB0_DROME	Isocitrate dehydrogenase [NADP] (EC 1.1.1.42)	Idh CG7176 Dmel_CG7176	6371.57	7145.22	7208.58	7024.93	7464.87	8122.02	7551.82	7378.73	7707.8	6872.23	7353.14	7432.71	8329.95	7774.95	8138.57	7893.04
Q9VV39	Q9VV39_DROME	Mitochondrial ribosomal protein S34 (RH73723p)	mRpS34 mRpS34-RA CG42648 Dmel_CG42648	91.3092	78.597	78.502	116.564	127.643	143.065	98.9366	141.637	107.686	111.953	110.048	73.1662	46.9793	11.8106	19.1936	44.5634
Q9VFS6	Q9VFS6_DROME	AT14917p (Oocyte maintenance defects, isoform A) (Oocyte maintenance defects, isoform B) (Oocyte maintenance defects, isoform C)	omd CG9591 Dmel_CG9591	29.5053	37.7351	6.91524	38.5009	61.9774	52.805	47.5479	47.9181	62.4713	44.1027	28.0215	32.7767	38.4606	16.3863	24.7302	35.4825
Q8IGE9	Q8IGE9_DROME	RH35990p (Fragment)	lost growl CG14648	6315.79	6602.21	6932.27	6647.05	6796.45	7995.71	7462.71	7470.99	6927.93	6550.16	7084.86	7645.26	7653.64	6950.08	6752.53	7215.18
Q7K127	Q7K127_DROME	CG7997, isoform A (CG7997, isoform B) (EC 3.2.1.22) (LD13649p)	CG7997 Dmel_CG7997	265.211	307.796	351.254	312.874	237.148	293.755	227.808	220.611	284.495	293.685	312.602	275.084	298.733	206.747	325.526	260.094
Q9VMH2	Q9VMH2_DROME	Actin-related protein 2/3 complex subunit 4	Arpc4 Arc-p20 Arc-p20-RA CG5972 Dmel_CG5972	703.275	633.466	667.337	709.635	850.761	830.772	689.617	830.452	864.052	776.793	759.872	731.468	839.991	596.235	549.992	554.602
Q9VHN7	Q9VHN7_DROME	CG8036, isoform B (CG8036, isoform C) (EC 2.2.1.1) (LP07963p)	CG8036 Dmel_CG8036	6240.51	6675.16	6910.38	6285.08	6748.71	7214.59	7304.88	7022.49	5625.76	6941.06	7523.57	7900.39	6767.07	8057.75	7023.41	7482.46
D1Z3A1	D1Z3A1_DROME	MIP15344p (Ribosomal protein L28, isoform E) (Ribosomal protein L28, isoform F) (Ribosomal protein L28, isoform G)	RpL28 RpL28-RA CG12740 Dmel_CG12740	5424.57	5116.49	5459.72	5484.13	5516.47	5630.18	5668.23	5830.5	4782.14	5324.28	5752.51	6778.22	6053.05	6260.12	6530.29	7255.13
Q7JXF7	Q7JXF7_DROME	GH10427p (Seele)	sel CG12918 Dmel_CG12918	123.158	142.467	155.463	158.406	102.703	78.0874	102.177	136.866	143.27	136.437	112.323	130.852	124.904	187.772	288.353	183.267
Q9VGQ1	Q9VGQ1_DROME	CG5214 (EC 2.3.1.61) (GM01350p) (LP03989p)	CG5214 Dmel_CG5214	6308.45	6354.81	7144.21	6374.54	7543.51	7327.86	6955.23	7011.44	6728.52	5785.4	6521.59	6992.24	6605.45	7218.78	7563.11	7395.05
Q8MRQ8	Q8MRQ8_DROME	GH04034p	CG1965	35.6577	56.6738	39.7359	48.8264	76.6136	64.1827	57.2992	54.6171	65.8352	56.8461	63.2069	33.4106	69.4805	43.7379	45.9042	932.865
Q0E8X7	Q0E8X7_DROME	Uncharacterized protein, isoform A (Uncharacterized protein, isoform B)	roh CG30415 Dmel_CG30415	1199.27	1076.75	1271.66	1145.61	1532.25	1417.55	1253.87	1302.1	1443.8	1109.33	851.936	999.516	1417.53	1139.06	1303.02	1337.72
P55830	RS3A_DROME	40S ribosomal protein S3a (C3 protein)	RpS3A C3 M(4)101 CG2168	17215.9	16476.2	18976.1	17532.8	19759.3	19541.2	18653.9	18977.1	19919.9	16341.4	16589.8	18350.4	19322.6	19353.3	22498	21432.4
Q9VUR0	UFSP2_DROME	Probable Ufm1-specific protease 2 (UfSP2) (EC 3.4.22.-)	UFSP2 CG16979	78.6153	86.2785	76.3574	59.3145	52.6482	28.0754	56.5723	62.6363	58.6279	63.0654	78.1157	73.891	46.0097	52.0575	48.6365	68.8187
Q9VNF9	Q9VNF9_DROME	Ethanol sensitive with low memory, isoform A (Ethanol sensitive with low memory, isoform B)	elm CG2185 Dmel_CG2185	101.815	105.413	91.1374	96.8896	79.6812	70.8674	91.2385	90.8104	75.8627	95.2131	83.1718	90.5225	70.573	81.9247	107.545	81.2688
F0JAG7	F0JAG7_DROME	GH08687p	sw-RK	287.273	280.314	249.42	244.259	198.306	228.336	211.263	254.846	248.063	286.629	281.661	242.449	210.461	250.11	251.04	243.135
Q9W293	Q9W293_DROME	CG6613	CG6613 Dmel_CG6613	748.029	736.152	700.505	858.725	863.763	909.169	800.498	949.067	864.839	815.033	891.562	946.837	911.809	898.909	758.165	860.832
Q9VTP4	R10AB_DROME	60S ribosomal protein L10a-2	RpL10Ab CG7283	17100.2	16614.5	18949.1	17597.5	19115.4	19957.6	18107.1	19947.5	19691	16246.8	17199.4	18257.1	18253.7	18625.7	21696.6	20869.3
Q9V3Y2	DRE2_DROME	Anamorsin homolog (Fe-S cluster assembly protein DRE2 homolog)	CIAPIN1 l(2)35Bg CG4180	318.809	281.727	322.11	339.051	325.405	360.748	368.443	382.783	259.745	321.628	335.473	317.74	313.631	312.302	280.526	413.212
Q8SXW1	Q8SXW1_DROME	RH58777p	RpL29 CG10071	295.282	239.016	205.692	249.621	164.621	189.623	188.142	214.31	308.37	313.484	227.513	278.462	232.439	277.63	232.629	290.809
Q9V3A7	Q9V3A7_DROME	Structural maintenance of chromosomes protein	glu CG11397 Dmel_CG11397	358.456	359.505	363.205	371.98	378.7	441.428	476.308	425.073	365.973	432.527	404.439	277.682	408.52	220.75	337.973	466.845
Q29QQ9	Q29QQ9_DROME	IP10364p (Rrp42) (EC 3.1.13.-)	Rrp42 CG8395 Dmel_CG8395	12.7172	26.7189	20.8339	25.5105	34.5915	27.4522	28.3051	35.3367	28.7971	28.2748	25.9029	24.6016	33.7647	28.9031	26.8989	12.7542
M9NFA7	M9NFA7_DROME	Ubr1 ubiquitin ligase, isoform B (Ubr1 ubiquitin ligase, isoform C)	Ubr1 CG9086 Dmel_CG9086	50.5835	44.4815	46.4188	54.3819	38.9622	34.6134	29.5248	8.9465	37.5772	32.2391	32.6006	27.0886	13.9776	39.5001	15.6042	23.2538
Q9VF87	CYFIP_DROME	Cytoplasmic FMR1-interacting protein (Specifically Rac1-associated protein 1) (DSra-1)	Sra-1 Cyfip CG4931	87.5311	47.5687	80.0319	32.14	135.34	96.8753	121.949	78.1785	144.125	91.4574	77.1204	87.9486	112.759	85.9229	83.6957	92.1046
Q9XZL7	Q9XZL7_DROME	Transforming acidic coiled-coil containing protein	tacc CG9765	198.209	252.429	232.76	240.188	290.789	297.7	234.815	292.588	120.037	232.648	299.894	273.913	152.831	226.444	159.998	226.688
Q9W1H6	Q9W1H6_DROME	CG5597 (GH04238p)	CG5597 Dmel_CG5597	2100.41	2126.72	2305.47	2335.4	2827.86	2641.18	2339.73	2411.38	2900.69	2321.34	2590.92	2894.49	3074.22	2275.92	2102.02	2498.04
Q7KNS3	LIS1_DROME	Lissencephaly-1 homolog (DLis-1) (Dlis1) (Lissencephaly1)	Lis-1 Lis1 CG8440	326.171	304.063	275.795	265.513	257.912	240.833	257.986	178.118	280.286	274.441	273.356	307.375	251.022	214.291	233.659	283.342
Q8MR62	VIAF1_DROME	Viral IAP-associated factor homolog	viaf viaf1 CG18593	125.168	151.45	116.497	134.747	162.208	151.729	148.127	156.214	147.641	124.422	117.095	168.301	178.257	110.122	232.075	144.222
O96827	EF1B_DROME	Probable elongation factor 1-beta (EF-1-beta)	Ef1beta CG6341	12348.8	12481.8	12034.8	12273.1	13084.8	14564.4	12755.2	13624.6	10630.5	12782.6	12911.5	13972.6	10937.1	12882	12275.7	14242.7
X2JES1	X2JES1_DROME	Fructose-1,6-bisphosphatase, isoform C (Fructose-1,6-bisphosphatase, isoform D) (EC 3.1.3.11)	fbp CG31692 Dmel_CG31692	297.937	296.753	298.926	368.153	325.954	391.633	381.037	411.909	404.409	360.019	316.162	398.651	470.726	369.365	537.222	542.38
M9NE01	M9NE01_DROME	Serine/threonine-protein phosphatase (EC 3.1.3.16)	Pp2B-14D CG9842 Dmel_CG9842	1163.68	1225.91	1030.66	1167.08	1355	1462.15	1187.93	1290.13	1444.34	1325.54	1281.09	1300.09	1390.07	1293.46	919.25	1075.16
M9PGD7	M9PGD7_DROME	Uncharacterized protein, isoform B (EC 6.1.1.7)	CG10802 Dmel_CG10802	47.8889	56.0543	36.695	37.464	33.7156	38.7985	22.7738	18.3581	53.5178	26.093	28.7902	46.2752	22.551	37.1082	6.90342	20.5614
Q9VZD8	THUM1_DROME	THUMP domain-containing protein 1 homolog	CG15014	234.099	195.167	166.581	196.293	146.678	153.283	163.743	159.553	184.999	166.658	155.371	164.667	126.781	177.276	215.241	228.079
Q9VKY3	Q9VKY3_DROME	ATP-dependent Clp protease proteolytic subunit (EC 3.4.21.92)	CG5045 Dmel_CG5045	37.3715	48.0951	28.8294	45.7162	13.2917	30.473	33.9964	19.0724	24.584	48.4577	24.0064	26.806	32.5522	30.2847	27.574	18.965
O18405	SURF4_DROME	Surfeit locus protein 4 homolog	Surf4 Surf-4 CG6202	443.136	318.213	360.18	323.581	282.199	236.265	293.926	292.641	397.307	304.794	316.676	380.177	342.606	414.528	473.72	383.742
Q7PLK0	AGO3_DROME	Protein argonaute-3	AGO3 CG40300	530.864	524.441	492.998	502.089	423.612	415.894	496.178	479.309	487.284	423.487	468.85	498.422	376.433	455.7	509.444	427.191
Q9VLL5	Q9VLL5_DROME	LP03571p (Uncharacterized protein, isoform A) (EC 3.2.1.50) (Uncharacterized protein, isoform B)	ESTS:172F5T CG13397 Dmel_CG13397	131.744	188.582	163.274	184.851	217.607	184.798	209.322	210.25	204.108	200.225	167.703	145.62	181.595	178.295	177.286	169.846
Q9VL71	Q9VL71_DROME	LD29830p (Srp54)	Srp54 CG4602 Dmel_CG4602	462.088	530.642	662.925	588.72	659.09	733.105	662.382	692.578	532.868	580.606	572.16	568.086	689.047	639.607	504.874	506.226
Q9VWC7	Q9VWC7_DROME	FI02109p (Uncharacterized protein, isoform A) (Uncharacterized protein, isoform B) (Uncharacterized protein, isoform C)	CG12702-RA CG12702 Dmel_CG12702	259.877	292.584	318.683	304.173	330.401	320.265	325.606	344.826	321.355	289.429	338.003	261.877	323.317	267.496	245.055	220.638
P17704	RS17_DROME	40S ribosomal protein S17	RpS17 M(3)67C CG3922	6615.55	6483.41	6965.08	7059.43	7426.76	8044.52	6857.43	7743.68	5610.93	6503.55	6501.09	7383.32	6243.77	6962.29	8061.49	7048.18
Q7KT11	Q7KT11_DROME	CG9331, isoform B (CG9331, isoform D) (CG9331, isoform F) (CG9331, isoform G) (EC 1.1.1.-) (CG9331, isoform J) (CG9331, isoform K)	CG9331 Dmel_CG9331	245.239	167.87	221.345	177.415	150.179	129.151	137.087	180.968	209.222	150.201	139.909	124.553	210.651	172.973	324.23	294.498
Q9W258	Q9W258_DROME	Babos, isoform A (Babos, isoform B) (GH11432p)	babos CG3624 Dmel_CG3624	266.262	268.015	338.359	253.263	367.505	373.523	341.174	294.47	369.017	232.983	610.645	268.688	292.809	360.032	447.832	374.1
Q8SXM8	Q8SXM8_DROME	Lysine--tRNA ligase (EC 6.1.1.6) (Lysyl-tRNA synthetase)	LysRS Aats-lys CG12141 Dmel_CG12141	2065.95	2106.16	2212.24	2131.83	2249.47	2243.28	2254.09	2149.78	2358.94	2139.5	2238.96	2271.99	2360.91	2434.08	2380.28	2433.22
Q9VL00	OTUBL_DROME	Ubiquitin thioesterase otubain-like (EC 3.4.19.12) (Ubiquitin-specific-processing protease otubain-like) (Deubiquitinating enzyme otubain-like)	CG4968	45.0889	34.8953	40.2509	41.3446	100.652	72.2294	66.1692	49.6725	25.8033	44.7019	37.8537	50.5814	37.9325	40.8247	35.7747	41.1293
Q9VAY2	Q9VAY2_DROME	Glycoprotein 93 (LD23641p)	Gp93 CG5520 Dmel_CG5520	5526.12	5541.58	5772.67	5401.87	5620.39	6042.71	5786.9	5943.54	5665.87	5512.29	5828.57	6187.97	7561.92	7876.01	7999.58	7890.77
Q8SWR8	ATX2_DROME	Ataxin-2 homolog (Datx2)	Atx2 CG5166	462.15	467.74	404.707	475.535	467.544	514.847	509.18	509.547	248.537	535.873	465.909	547.71	341.479	477.502	416.191	476.499
A1ZAB5	CLU_DROME	Protein clueless (Clustered mitochondria protein homolog)	clu CG8443	690.194	778.244	871.486	705.188	863.083	837.36	884.415	937.075	868.01	783.739	761.277	750.045	890.906	946.354	951.239	904.07
A8Y589	A8Y589_DROME	Apoptosis-linked gene-2	Alg-2 CG40410 Dmel_CG40410	106.899	121.656	99.2114	101.698	103.723	76.4722	87.1127	91.0378	86.4288	113.113	121.583	115.706	94.2742	69.4657	67.0469	66.1673
Q9VDD1	DDRGK_DROME	DDRGK domain-containing protein 1	CG5862	4.49909	7.76569	6.20468	2.86711	9.74587	8.40372	8.45912	6.83897	6.07004	11.0464	8.06905	3.54738	19.618	19.3364	7.3164	8.06339
Q8SZK9	Q8SZK9_DROME	C-type lectin 27kD, isoform A (C-type lectin 27kD, isoform B) (HL04814p) (RH18728p)	Clect27 CG3244 Dmel_CG3244	116.139	104.857	142.801	105.276	99.1877	70.838	90.4874	101.841	103.394	54.6838	58.5521	69.8619	152.069	212.052	614.543	236.144
Q9VIF6	Q9VIF6_DROME	CG9253 (EC 3.6.1.3) (FI20110p1)	CG9253-RA CG9253 Dmel_CG9253	78.8747	114.468	122.187	132.109	151.109	130.996	149.6	147.11	153.799	139.707	157.476	104.455	230.067	102.269	117.213	181.619
Q9V3L7	Q9V3L7_DROME	GH05862p (NP15.6) (Putative uncharacterized protein NP15.6)	NP15.6 CG6008 Dmel_CG6008	701.08	722.345	788.893	699.803	779.804	775.465	884.854	785.915	798.749	782.106	834.99	891.636	799.372	761.85	859.546	809.73
Q9V9M7	Q9V9M7_DROME	RE62581p (RH06526p) (Ribosomal protein L21, isoform A) (Ribosomal protein L21, isoform B) (Ribosomal protein L21, isoform C)	RpL21 CG12775 Dmel_CG12775	4910.65	4745.4	4515.76	5436.49	4934.26	5957.36	5701.97	5813.61	3778.63	5259.56	5641.17	5953.47	4793.88	5041.32	4950.75	5481.64
Q9VQX6	Q9VQX6_DROME	CG3702, isoform A (CG3702, isoform B) (LP05054p)	CG3702 Dmel_CG3702	130.99	114.355	140.112	126.205	117.528	96.3339	118.204	111.436	121.054	80.6965	100.308	103.072	94.8388	110.829	202.131	111.694
M9NDH8	M9NDH8_DROME	Mitochondrial ribosomal protein S6, isoform B	mRpS6 CG15016 Dmel_CG15016	123.495	138.445	131.537	183.318	245.542	216.925	163.933	171.893	242.486	183.697	188.543	156.827	151.593	140.014	107.55	184.068
Q9VHR5	Q9VHR5_DROME	CG9684	CG9684 Dmel_CG9684	93.2468	151.621	147.192	144.9	162.477	168.124	185.775	173.731	94.6562	141.29	141.818	133.064	68.6533	76.8352	73.1016	68.7772
Q9VJI9	NUBP1_DROME	Cytosolic Fe-S cluster assembly factor NUBP1 homolog	CG17904	119.72	114.858	119.567	130.123	121.957	136.815	151.966	147.546	98.662	123.024	119.985	197.532	106.792	107.486	145.449	141.448
Q8MRM0	Q8MRM0_DROME	GH16740p (Glutathione S transferase T4) (EC 2.5.1.18)	GstT4 CG1681 Dmel_CG1681	382.017	420.294	599.496	637.317	872.478	736.276	611.391	622.232	753.074	430.712	570.454	683.333	640.744	612.289	704.971	497.337
M9PFF0	M9PFF0_DROME	60S ribosomal protein L13	RpL13 CG4651 Dmel_CG4651	16863.9	17316.7	18813.4	18117.3	19684.8	18947	18321.8	19019.4	18385.7	15861.7	17361.6	18436	18607.3	19357.8	22121.5	21101.8
A8Y516	A8Y516_DROME	Deleted.		139.751	110.311	80.0421	95.5126	34.5313	92.764	77.803	17.9648	65.7247	13.2836	18.487	88.8049	5.78313	102.712	73.9189	178.923
Q9VCN1	Q9VCN1_DROME	DNA polymerase (EC 2.7.7.7)	DNApol-epsilon255 CG6768 Dmel_CG6768	155.051	149.838	116.284	139.384	181.186	220.047	176.07	147.924	147.123	107.415	142.605	184.276	159.758	137.87	321.757	157.263
M9PCL5	M9PCL5_DROME	Mitochondrial ribosomal protein S7, isoform B	mRpS7 CG5108 Dmel_CG5108	191.912	340.802	318.622	271.058	403.373	387.037	358.548	335.954	359.845	276.233	337.443	325.508	387.907	224.946	318.849	133.992
M9PD75	M9PD75_DROME	Porin, isoform D (Porin, isoform E)	porin CG6647 Dmel_CG6647	10386	9225.95	9955.82	9491.07	10242.7	10893.2	10379.9	10377.6	11088.5	9275.43	9846.46	10533.7	10544.3	9877.42	10159.7	10495.4
Q9VMW8	MPU1_DROME	Mannose-P-dolichol utilization defect 1 protein homolog	CG3792	317.913	349.198	319.98	356.107	325.655	312.788	281.203	264.958	366.267	300.838	288.007	307.9	330.585	335	349.407	332.304
O76922	AUB_DROME	Protein aubergine (Protein sting)	aub CG6137	399.012	454.993	467.341	430.654	538.456	520.177	449.321	475.151	465.451	447.128	465.052	450.393	469.522	430.264	392.123	415.854
Q7JZD3	Q7JZD3_DROME	Eb1, isoform A (Eb1, isoform B) (Eb1, isoform D) (Eb1, isoform G) (RE41364p)	Eb1 CG3265 Dmel_CG3265	1537.5	1575.09	1653.03	1566.38	1582.1	1725.92	1733.22	1816.45	1360.82	1460.49	1531.49	1755.79	1787.09	1805.61	1918.3	1995.21
D6W4T6	D6W4T6_DROME	MIP21566p	alph-RE	349.369	390.186	294.518	380.155	298.7	304.07	316.467	262.303	400.749	370.938	390.333	398.59	306.217	414.548	319.092	363.868
Q9VWH4	IDH3A_DROME	Probable isocitrate dehydrogenase [NAD] subunit alpha, mitochondrial (EC 1.1.1.41) (Isocitric dehydrogenase subunit alpha) (NAD(+)-specific ICDH subunit alpha)	l(1)G0156 CG12233	2076.58	1770.45	1886.04	1886.23	2036.61	2178.07	2042.13	2045.04	2117.14	2085.89	1987.07	2103.18	2213.33	1861.35	1767.25	1830.67
Q9W445	MCTS1_DROME	Malignant T-cell-amplified sequence 1 homolog (Multiple copies in T-cell lymphoma 1 homolog) (MCT-1)	MCTS1 CG5941	681.667	702.179	605.981	626.574	635.913	552.217	568.567	598.754	745.974	546.606	665.032	593.343	427.555	546.736	561.232	674.113
P13709	FSH_DROME	Homeotic protein female sterile (Fragile-chorion membrane protein)	fs(1)h fsh CG2252	286.212	429.769	32.6342	313.333	32.3456	21.7861	40.9891	43.1995	26.26	36.1196	409.202	359.186	40.8265	297.618	278.394	10.2044
P20353	GNAI_DROME	G protein alpha i subunit (Guanine nucleotide-binding protein G(i) subunit alpha 65A)	Galphai G-ialpha65A G-OA65C CG10060	227.017	273.437	298.457	291.176	294.593	297.915	337.505	365.156	271.814	310.053	295.966	277.247	372.558	401.307	355.577	324.511
Q9XYM5	Q9XYM5_DROME	LD27861p (Suppressor of variegation 2-10, isoform E) (Zimp-B)	Su(var)2-10 zimp CG8068 Dmel_CG8068	5.98739	18.0621	11.7282	14.0608	26.8598	15.2251	20.4523	18.2725	21.5338	22.4388	21.2355	31.2741	13.835	47.7033	14.7709	13.0536
Q9VX08	Q9VX08_DROME	CG6769, isoform A (CG6769, isoform B) (LD10434p)	CG6769 Dmel_CG6769	39.1901	53.6094	45.0361	48.3271	57.7543	53.8762	54.3698	52.0389	54.003	57.4925	43.871	57.4498	41.5472	36.7002	68.1885	34.5727
Q8SZM7	Q8SZM7_DROME	RH03206p	Jheh2 CG15102	583.972	643.338	648.069	567.935	562.895	589.334	533.873	538.115	596.296	560.737	570.184	514.296	545.294	649.77	554.419	531.634
Q7JXZ2	Q7JXZ2_DROME	Eip55E, isoform A (Eip55E, isoform B) (EC 4.4.1.1) (LD22255p)	Eip55E CG5345 Dmel_CG5345	2563.76	2864.81	2978.94	2860.25	2950.14	3196.02	3015.88	3047.08	2891.24	2887.82	2916.29	3126.79	2980.16	3041.38	3095.46	3114.08
M9PGQ6	M9PGQ6_DROME	Bx42, isoform B	Bx42 CG8264 Dmel_CG8264	7524.99	4731.97	129.781	4661.5	84.1209	111.888	86.8685	135.521	84.2116	107.757	5538.79	3972.39	4100.46	5654.19	5957.48	3412.55
Q9VHX2	Q9VHX2_DROME	CG3223 (GH08043p)	CG3223 Dmel_CG3223	88.6943	81.8435	105.003	91.2705	88.1534	79.9211	74.1325	69.6537	75.2033	17.374	94.6107	106.884	76.2449	93.4632	86.1449	85.572
Q9VF28	Q9VF28_DROME	Actin-related protein 2/3 complex subunit 3 (Arp2/3 complex 21 kDa subunit)	Arpc3A Arpc3A-RC CG4560 Dmel_CG4560	283.275	294.29	269.383	299.481	246.166	250.236	265.089	286.038	270.222	269.224	296.672	297.058	275.099	265.779	231.32	258.696
P80455	RS12_DROME	40S ribosomal protein S12	RpS12 RpS12E CG11271	3221.78	3017.57	3409.35	3856.35	2930.92	2686.36	3059.09	2969.22	3153.71	2695.85	3015.94	3575.3	3042.2	3180.72	3966.23	3575.43
Q9VXE7	Q9VXE7_DROME	CG9784, isoform A (CG9784, isoform B) (SD21513p)	CG9784 Dmel_CG9784	100.064	128.199	77.0575	107.402	56.5766	84.0672	93.0938	56.699	73.8829	106.884	102.313	61.4276	57.5496	70.148	37.0766	59.8325
Q9VCN6	Q9VCN6_DROME	Cell division cycle 16 ortholog	Cdc16 cdc16 CG6759 Dmel_CG6759	1049.59	1154.52	396.855	1128.45	432.1	541.093	402.754	441.96	542.469	538.27	437.652	739.737	659.185	1019.38	417.486	337.375
Q9VTZ6	PMM_DROME	Probable phosphomannomutase (PMM) (EC 5.4.2.8)	CG10688	202.328	165.815	175.363	155.63	166.617	142.865	140.546	143.467	159.554	148.244	151.294	131.418	182.113	143.879	189.467	169.005
Q95S36	Q95S36_DROME	GM10183p	CG15747	15.8907	40.0268	14.5643	18.5838	44.1914	45.767	29.8863	32.9913	14.0007	39.0135	28.7229	34.091	26.8761	26.519	28.2043	28.2375
E1JJN1	E1JJN1_DROME	Bendless, isoform B (Bendless, isoform C) (Bendless, isoform D) (Bendless, isoform E) (CG18319)	ben CG18319 Dmel_CG18319	3085.77	2666.06	2876.19	2387.78	2118.32	2397.71	2571.66	2353.31	2556.28	2692.11	2630.37	2899.91	2293.95	2280.39	2528.3	2631.96
C7LAB1	C7LAB1_DROME	SD23689p (Fragment)	CG9485-RB	295.493	320.024	348.954	315.825	404.585	394.933	329.193	345.093	356.835	318.428	348.705	302.769	327.948	335.33	323.753	414.592
Q7K2X8	Q7K2X8_DROME	Nucleoporin at 44A, isoform A (Nucleoporin at 44A, isoform B) (Nucleoporin at 44A, isoform C) (SD07614p)	Nup44A nup44A CG8722 Dmel_CG8722	358.957	338.685	334.831	373.931	348.698	406.89	405.135	389.872	353.018	376.405	432.823	428.48	344.035	414.611	430.203	421.321
Q9VAG9	Q9VAG9_DROME	CG7789 (EC 3.1.3.7) (LD34542p)	CG7789 Dmel_CG7789	274.181	236.389	269.144	236.398	232.577	245.721	212.869	210.776	318.535	253.52	226.149	233.463	250.368	196.239	210.449	259.921
X2JG79	X2JG79_DROME	Uncharacterized protein, isoform W	CG45186 Dmel_CG45186	75.617	91.2819	80.6342	81.5255	45.2522	56.0164	19.5968	79.2334	22.6163	89.8396	80.9016	93.805	86.7146	105.5	63.727	114.184
Q8SXD0	Q8SXD0_DROME	GH05842p	Jwa CG10373	1209.53	1228.05	1014.13	987.506	1004.58	990.46	815.398	957.75	1123.52	815.396	816.715	967.493	1095.04	829.609	1242.34	1261.06
Q9VBH7	Q9VBH7_DROME	SD21096p (Uncharacterized protein, isoform A) (EC 2.1.1.-) (Uncharacterized protein, isoform B)	CG14544 Dmel_CG14544	44.3147	73.0979	61.6038	53.0069	88.6527	85.2195	55.732	92.2439	66.6513	76.8843	79.9604	75.3006	61.7522	64.1638	60.1523	87.1844
Q962I2	Q962I2_DROME	RAL2 (Ras-like protein A, isoform B)	Rala CG2849 Dmel_CG2849	262.448	217.648	190.537	221.545	162.923	172.296	206.979	193.709	198.182	152.802	135.32	150.762	212.119	207.255	191.692	449.924
P48423	GAP1_DROME	GTPase-activating protein (Ras GTPase-activating protein 1)	RasGAP1 Gap1 CG6721	168.293	112.522	42.7129	159.509	46.5412	68.685	32.5213	40.5694	9.0003	45.8092	143.388	137.481	25.7884	12.3332	27.5925	183.44
Q9VQZ6	ELP3_DROME	Probable elongator complex protein 3 (EC 2.3.1.48)	Elp3 CG15433	382.286	424.136	363.137	471.74	499.409	447.027	472.01	467.266	451.488	409.596	364.927	391.284	474.513	307.828	359.097	181.197
P08266	RPB2_DROME	DNA-directed RNA polymerase II subunit RPB2 (RNA polymerase II subunit 2) (RNA polymerase II subunit B2) (EC 2.7.7.6) (DNA-directed RNA polymerase II 140 kDa polypeptide)	RpII140 CG3180	427.903	470.404	438.827	492.791	551.914	580.246	473.572	486.438	510.204	440.673	499.083	425.161	435.807	453.57	437.289	522.497
Q9VRP2	Q9VRP2_DROME	Uncharacterized protein, isoform A (Uncharacterized protein, isoform C) (Uncharacterized protein, isoform D) (EC 3.4.11.-)	CG10576 Dmel_CG10576	5125.64	5749.92	5755.63	5627.17	5768.4	6379.98	5914.34	5883.3	5578.5	5971.98	5985.25	6244.11	5636.4	6054.43	5621.38	6027.9
Q9XTL2	Q9XTL2_DROME	Jak pathway signal transduction adaptor molecule (LD02639p) (Signal transducing adaptor molecule) (Signal transducting adaptor protein)	Stam STAM CG6521 Dmel_CG6521	281.026	296.477	315.835	286.538	317.896	301.079	312.856	335.961	266.274	304.79	317.948	267.593	276.593	267.084	533.348	302.022
L0CQT0	L0CQT0_DROME	CG8378 (Fragment)	CG8378	140.287	129.213	124.359	146.199	153.68	136.756	149.695	153.599	143.695	101.31	128.968	143.377	107.955	122.786	120.49	121.788
O46080	SMG9_DROME	Protein SMG9 (Protein smg-9 homolog)	CG3857	27.6202	31.1468	40.3895	43.5012	24.4582	32.6099	23.6312	24.3098	30.1161	27.0772	33.8119	19.4591	22.8064	34.4198	34.5546	34.2741
Q9W4P5	VA0D1_DROME	V-type proton ATPase subunit d 1 (V-ATPase subunit d 1) (V-ATPase 39 kDa subunit) (Vacuolar H+ ATPase subunit AC39-1) (Vacuolar proton pump subunit d 1)	VhaAC39-1 VhaAC39 CG2934	456.108	495.282	434.149	538.428	407.201	413.809	428.241	447.185	530.611	436.631	395.204	393.098	522.107	376.709	518.381	391.315
Q08012	DRK_DROME	Protein enhancer of sevenless 2B (Protein E(sev)2B) (Downstream of receptor kinase) (SH2-SH3 adapter protein drk)	drk E(sev)2B CG6033	346.678	287.867	301.769	328.176	246.627	239.063	263.477	321.72	348.167	295.87	337.914	325.678	333.895	364.275	464.427	443.224
Q9VDL2	Q9VDL2_DROME	LD40493p (Mitochondrial transcription factor A) (Mitochondrial transcription factor A, isoform A)	TFAM d-mttfa d-TFAM CG4217 Dmel_CG4217	741.767	754.326	812.323	798.108	833.729	846.981	777.754	891.373	958.993	902.708	960.747	987.035	904.323	767.655	731.101	848.916
Q9VA42	Q9VA42_DROME	Niemann-Pick type C-2g, isoform A (Niemann-Pick type C-2g, isoform B)	Npc2g CG11314 Dmel_CG11314	111.419	54.0379	83.9062	87.1759	56.241	57.7337	70.595	21.7623	41.0047	19.7152	20.5672	63.9845	78.9711	94.755	128.126	107.562
Q960Y8	Q960Y8_DROME	Aluminum tubes, isoform G (Aluminum tubes, isoform I) (LD29525p)	alt CG18212 Dmel_CG18212	1069.12	1297.99	1274	1283.7	1302.68	1398.3	1313.62	1481.08	1148.77	1366.46	1429.26	1432.99	1196.03	1400.77	1205.19	1316.07
M9PJN8	M9PJN8_DROME	Glyceraldehyde-3-phosphate dehydrogenase (EC 1.2.1.12)	Gapdh2 CG8893 Dmel_CG8893	20337.6	20654.1	19421.1	20139.6	26829	28188.3	21299.2	21772.8	26071.5	23243	25087.8	25740	28015.5	21461.7	16460.7	22161.4
Q9V492	MPV17_DROME	Mpv17-like protein	CG11077	134.433	52.9484	69.6604	162.658	386.158	178.642	128.33	371.209	171.351	150.069	362.968	142.448	347.437	381.954	341.577	365.554
X2JF59	X2JF59_DROME	Thioredoxin peroxidase 1, isoform C (EC 1.11.1.-) (EC 1.11.1.7) (EC 1.11.1.9) (Thioredoxin peroxidase 1, isoform D) (Thioredoxin peroxidase 1, isoform E)	Jafrac1 CG1633 Dmel_CG1633	28095.8	26836	27416.3	28162.2	28691.9	30034.2	27586.7	30149.7	27280.8	25353.9	28026.5	29887.2	31657.8	27138.1	26401.2	29581.6
Q8SXQ1	Q8SXQ1_DROME	CG9629 (EC 1.2.1.3) (GH05218p)	CG9629 Dmel_CG9629	384.726	412.353	458.559	403.405	182.336	378.995	332.267	343.578	443.015	349.04	358.12	423.036	582.45	784.486	541.78	376.342
Q9VZL3	Q9VZL3_DROME	Sc2 (EC 1.3.-.-)	Sc2 CG10849 Dmel_CG10849	838.812	745.477	724.906	727.2	734.302	662.861	668.729	703.712	690.02	703.63	670.842	702.192	667.776	670.817	761.498	717.285
Q9W4W5	Q9W4W5_DROME	CG2680 (EC 3.1.3.-) (EC 3.1.3.16) (EC 3.1.3.41) (RE47284p)	EG:100G10.4 CG2680 Dmel_CG2680	146.338	115.496	119.788	109.99	100.449	104.432	71.3752	115.014	132.915	107.325	118.174	103.784	94.2894	78.0216	88.7687	85.5157
Q9V3W2	Q9V3W2_DROME	GM23292p (NADH dehydrogenase (Ubiquinone) B17 subunit, isoform A) (NADH dehydrogenase (Ubiquinone) B17 subunit, isoform C) (EC 1.6.99.3)	ND-B17 l(2)35Di CG13240 Dmel_CG13240	535.324	624.126	623.405	611.764	516.962	530.653	556.527	578.764	546.896	548.629	541.063	678.315	483.606	519.832	682.92	657.433
Q9VJ45	Q9VJ45_DROME	UDP-glucuronosyltransferase (EC 2.4.1.17)	BEST:LD25345 CG17322 Dmel_CG17322	476.01	598.68	521.576	540.948	612.777	655.056	634.555	532.899	605.919	528.979	555.842	505.952	567.524	456.295	783.775	391.863
Q86B79	UNK_DROME	RING finger protein unkempt	unk CG4620	12.6549	19.7691	14.1596	10.7026	21.9112	19.0115	15.194	21.3641	27.8986	16.0825	11.8874	27.218	29.768	42.2674	27.0146	45.1675
Q8MRW1	Q8MRW1_DROME	SD19278p (Translocase of inner mitochondrial membrane 23)	Tim23 CG40042 Dmel_CG40042	101.527	73.1079	97.4997	124.863	123.892	108.876	124.834	149.27	112.415	96.0359	129.992	98.1808	99.1458	92.6952	32.5908	141.414
Q9VN44	Q9VN44_DROME	FI07923p (Karyopherin beta 3, isoform A) (Karyopherin beta 3, isoform B)	Karybeta3 Kary-beta-3 Karybeta3-RA CG1059 Dmel_CG1059	2185.42	2175.82	2277.91	2145.23	2270.15	2207.07	2285.32	2335.39	2173.07	2059.44	2050.98	2191.8	2281.95	2413.26	2363.44	2431.86
Q9W2F2	DCAF1_DROME	Protein mahjong (DDB1- and CUL4-associated factor-like 1) (VPRBP-like protein)	mahj CG10080	407.025	657.931	620.491	614.943	178.794	499.401	513.579	287.267	418.25	612.793	565.342	750.015	220.407	917.943	887.164	721.604
M9ND61	M9ND61_DROME	Upstream of N-ras, isoform C	Unr CG7015 Dmel_CG7015	458.416	415.486	388.64	421.244	381.993	387.935	382.923	390.917	391.39	445.471	393.951	387.397	354.396	402.79	406.161	318.139
P04359	RL32_DROME	60S ribosomal protein L32 (Ribosomal protein 49)	RpL32 M(3)99D rp49 CG7939	5670.66	5110.91	6075.13	5912.51	6345.3	6332.78	6213.85	5903.16	5987.36	5333.65	5589.89	6579.48	6501.83	6392.25	6582.59	6746.39
X2JG90	X2JG90_DROME	Serine/threonine-protein phosphatase (EC 3.1.3.16)	Pp4-19C CG32505 Dmel_CG32505	1553.71	1275.18	1690.65	1288.22	1013.02	1240.9	1197.13	1341.72	798.334	1068.56	1118.72	1197.2	646.892	1472.51	2083.02	1627.6
Q9VVS6	Q9VVS6_DROME	Autophagy-related protein 3	Atg3 Aut1 CG6877 Dmel_CG6877	168.438	182.242	201.389	203.691	212.96	202.147	213.373	207.161	143.243	206.521	223.366	236.147	168.724	252.304	308.209	288.266
Q9VWD5	Q9VWD5_DROME	LD35087p (Uncharacterized protein, isoform A) (Uncharacterized protein, isoform B)	CG14232 Dmel_CG14232	33.6877	40.857	48.747	43.732	37.9884	33.6104	35.1833	21.2954	37.2344	25.9966	32.0231	31.5036	55.6148	4.56571	52.2352	30.3972
Q961V3	Q961V3_DROME	CG2246, isoform D (CG2246, isoform F) (EC 2.7.6.1) (CG2246, isoform K) (CG2246, isoform L) (CG2246, isoform M) (GH05377p)	CG2246 Dmel_CG2246	581.64	640.754	606.574	605.813	661.27	617.325	629.059	656.567	540.456	553.822	651.736	578.809	559.018	521.598	586.329	502.204
Q8WTC1	RT15_DROME	28S ribosomal protein S15, mitochondrial (MRP-S15) (S15mt) (DmMRPS15) (Protein bonsai)	bonsai mRpS15 CG4207	48.0625	61.3439	78.4323	73.8431	108.867	93.336	82.1207	67.2765	76.4506	67.8297	70.0072	38.3476	36.0769	160.203	137.148	50.7337
Q9VXQ5	Q9VXQ5_DROME	GH13725p (T-cp1zeta) (EC 3.6.1.3)	Tcp-1zeta l(1)G0022 CG8231 Dmel_CG8231	7784.48	7415.14	7768.12	7283	8024.87	8023.52	7537.97	8118.62	7558.67	7059.86	7218.18	7930.85	7916.09	8459.85	8146.84	8247.99
Q9VS57	Q9VS57_DROME	RE14391p (Sec63 ortholog)	Sec63 sec63 CG8583 Dmel_CG8583	369.397	337.716	433.636	345.105	345.116	288.411	341.686	294.226	379.468	353.033	335.492	325.063	333.354	358.448	369.274	387.792
Q8I725	Q8I725_DROME	CG1236 (EC 1.1.1.95)	CG1236 Dmel_CG1236	1189.65	1164.47	1130.6	1117.22	1180.87	1233.84	1167.14	1289.18	1061.08	1133.15	1107.66	1400.04	1147.62	1029.43	1604.47	1850.96
M9PD50	M9PD50_DROME	Skuld, isoform F (EC 3.4.21.-)	skd CG9936 Dmel_CG9936	66.0491	87.2695	46.4392	74.862	61.6356	47.7703	16.9309	46.7773	53.3409	45.954	79.0355	25.2431	61.7266	25.2737	58.0017	80.2266
Q7KLW9	Q7KLW9_DROME	BcDNA.LD02793 (Pre-RNA processing factor 19)	Prp19 BcDNA.LD02793 Gbp CG5519 Dmel_CG5519	359.35	348.677	337.75	356.567	302.244	293.827	359.77	279.447	363.741	381.975	366.517	393.164	340.19	333.83	358.036	288.198
P23128	DDX6_DROME	Putative ATP-dependent RNA helicase me31b (EC 3.6.4.13) (Maternal expression at 31B)	me31B CG4916	4545.64	3916.06	3929.71	3623.92	2914.94	3881.49	3611.32	3373.08	2573.73	2955.98	2981.01	3199.53	2489.7	2749.56	2682.39	2906.38
Q9VTW1	Q9VTW1_DROME	CG4300, isoform B (EC 2.5.1.16) (EC 2.5.1.22) (RE15265p) (RH73632p)	CG4300 Dmel_CG4300	728.811	803.038	743.54	738.44	793.827	781.74	870.873	964.844	672.254	851.012	788.537	657.249	393.454	346.101	473.714	236.465
A8E774	A8E774_DROME	Peptidyl-prolyl cis-trans isomerase (PPIase) (EC 5.2.1.8)	Cyp1	16094.6	16685	19192.1	19777.2	20589	21139.3	18631.1	20106.1	19939.2	17631.5	19027.6	21354.8	19080.9	19608.7	21434.2	20850.2
Q8SY19	Q8SY19_DROME	Microsomal glutathione S-transferase-like, isoform A (EC 2.5.1.18) (RE10696p)	Mgstl CG1742 Dmel_CG1742	972.844	727.395	701.292	750.085	509.427	651.926	652.098	721.908	731.219	643.584	332.994	752.87	662.937	586.142	369.083	1119.98
M9PEJ8	M9PEJ8_DROME	Rhea, isoform H	rhea CG6831 Dmel_CG6831	254.094	236.099	290.078	249.223	234.735	197.915	227.826	246.737	243.554	233.812	220.787	168.521	248.73	288.229	328.246	267.123
A1Z7K9	A1Z7K9_DROME	PAB-dependent poly(A)-specific ribonuclease subunit PAN2 (EC 3.1.13.4) (PAB1P-dependent poly(A)-nuclease) (PAN deadenylation complex catalytic subunit 2)	PAN2 CG8232 Dmel_CG8232	94.3473	118.276	128.803	118.575	164.341	128.633	118.39	169.061	151.433	143.476	135.63	91.516	97.3429	85.3627	105.412	114.4
P17917	PCNA_DROME	Proliferating cell nuclear antigen (PCNA) (Cyclin) (Mutagen-sensitive 209 protein)	PCNA mus209 CG9193	3170.91	3660.53	2821.64	2803.13	2168.99	2536.4	2600.53	3038.25	2486.38	2809.06	3125.03	3518.55	2241.94	3095.8	2791.86	2909.65
Q9I7R1	Q9I7R1_DROME	NADH-cytochrome b5 reductase (EC 1.6.2.2)	zetaCOP CG3948 CG5946 Dmel_CG5946	336.589	367.153	280.851	302.54	318.201	272.651	248.514	251.848	327.018	306.669	298.467	287.711	304.513	286.32	196.856	291.673
Q9VBT1	Q9VBT1_DROME	Uncharacterized protein	CG31098 Dmel_CG31098	240.134	209.453	305.958	346.115	389.139	351.62	322.854	327.937	357.167	317.85	316.596	299.927	370.264	346.418	261.378	289.547
A4V2B8	A4V2B8_DROME	Casein kinase IIalpha, isoform C (Casein kinase IIalpha, isoform D) (Casein kinase IIalpha, isoform E) (Casein kinase IIalpha, isoform F) (EC 2.7.11.-) (Casein kinase IIalpha, isoform G)	CkIIalpha CG17520 Dmel_CG17520	1949.86	1689.05	1788.24	1816.59	1433.78	1714.83	1586.11	1772.31	1491.89	1739.27	1686.86	1747.11	1699.92	1820.73	1504.25	1754.94
Q9VYG8	Q9VYG8_DROME	CG15717-PA (RE15818p) (RE20610p) (Uncharacterized protein, isoform A) (EC 1.-.-.-) (Uncharacterized protein, isoform C) (Uncharacterized protein, isoform E)	CG15717 Dmel_CG15717	230.964	234.122	198.06	302.593	361.301	417.327	239.979	305.965	339.672	218.355	301.474	297.664	198.289	233.987	30.4516	357.854
Q7KUC2	Q7KUC2_DROME	FI04467p (Pyridoxal kinase) (EC 2.7.1.35)	Pdxk CG34455-RC CG34455 Dmel_CG34455	220.787	223.034	256.212	241.945	259.092	246.74	247.141	285.055	266.669	242.604	225.163	228.559	306.358	246.471	255.596	189.742
B5RIR1	B5RIR1_DROME	FI04125p (Nervana 1, isoform B) (EC 3.6.3.9)	nrv1 nrv1-RA CG9258 Dmel_CG9258	30.1618	33.426	42.9328	23.1704	25.3227	20.4786	23.7015	21.9095	13.273	14.4795	29.1169	19.9135	2.73211	42.967	49.3879	22.3237
X2JCS6	X2JCS6_DROME	Ribosomal protein L7A, isoform E (Ribosomal protein L7A, isoform F)	RpL7A CG3314 Dmel_CG3314	8829.14	8509.38	9902.24	9053.56	9274.05	10358.4	9958.74	9671.5	8553.65	8989.16	9367.52	9504.08	9249.42	9857.28	10561.7	10413.6
Q8SYL1	Q8SYL1_DROME	Lethal (2) 09851, isoform A (Lethal (2) 09851, isoform B) (RE17371p) (RE55020p)	l(2)09851 CG12792 Dmel_CG12792	169.665	226.059	241.101	281.143	293.967	261.775	269.015	307.332	285.446	270.204	297.765	225.494	271.257	323.038	280.816	283.41
Q8T0Q4	Q8T0Q4_DROME	GH13992p (Shrub)	shrb Vps32 CG8055 Dmel_CG8055	347.458	378.844	373.408	351.35	348.114	328.419	341.61	271.234	342.348	334.398	324.519	272.278	363.388	332.262	385.879	386.414
Q9XZE4	Q9XZE4_DROME	Phosphate transporter	Mpcp MPCP CG4994	7659.7	7717.14	8542.31	7853.83	8412.88	8461.38	8395.51	8407.48	9040.63	7149	7687.13	8336.46	8748	8503.01	10267.2	8777.64
Q7JXF5	Q7JXF5_DROME	GH12838p (Nucleoporin 62kD, isoform A) (Nucleoporin 62kD, isoform B)	Nup62 CG6251 Dmel_CG6251	568.996	587.131	558.247	570.581	571.13	595.41	586.644	595.513	558.351	639.337	617.664	628.806	529.364	578.943	590.7	620.564
M9PIM0	M9PIM0_DROME	Ribosomal protein L10, isoform E	RpL10 CG17521 Dmel_CG17521	6766.34	6896.24	6520.23	6650.24	5619.52	5846.13	6760.02	6303.93	6978.2	5859.81	6436.44	6353.6	6145.38	6947.68	6933.87	7142.5
Q9VFC2	Q9VFC2_DROME	GH14439p (Serpin 88Ea, isoform A) (Serpin 88Ea, isoform B)	Spn88Ea sp5 Spn5 CG18525 Dmel_CG18525	316.871	271.234	260.505	293.579	287.342	226.504	243.2	247.436	331.382	230.105	256.308	198.56	241.744	175.153	333.506	226.643
Q9U4Y0	Q9U4Y0_DROME	Tryptophanyl-tRNA synthetase (Fragment)	TrpRS Aats-trp CG9735	515.347	424.974	462.811	437.606	371.592	398.207	384.454	465.173	479.874	494.651	354.182	409.749	435.08	381.161	340.67	373.35
Q9V359	VPS28_DROME	Vacuolar protein sorting-associated protein 28 homolog (ESCRT-I complex subunit VPS28)	Vps28 l(2)k16503 CG12770	176.096	149.089	154.907	122.299	130.786	137.462	127.033	101.528	147.91	148.472	133.88	174.371	144.145	148.639	94.6306	142.625
Q8MS03	Q8MS03_DROME	RH49745p	Dgp-1 CG5729	151.075	188.98	147.087	25.5348	486.718	509.8	169.217	185.095	255.927	3.07991	1.47368	121.727	322.128	162.719	257.833	256.094
Q8SXF0	Q8SXF0_DROME	Mitochondrial ribosomal protein S9 (RH44312p)	mRpS9 CG2957 Dmel_CG2957	105.396	160.01	107.725	137.692	94.511	69.1788	112.308	109.066	103.913	148.744	121.236	119.369	44.2251	94.755	87.1638	75.9275
M9NF14	M9NF14_DROME	IGF-II mRNA-binding protein, isoform L (IGF-II mRNA-binding protein, isoform M)	Imp CG1691 Dmel_CG1691	1342.46	1356.92	1448.38	1409.61	1401.95	1434.96	1559.84	1487.73	1482.07	1338.1	1390.74	1679.51	1576.92	1746.54	2034.81	1565.34
O61604	O61604_DROME	Fimbrin (Fimbrin, isoform A) (LD05347p)	Fim CG8649 Dmel_CG8649	790.027	728.742	844.069	762.464	665.796	689.247	762.873	750.37	840.169	689.802	620.212	760.573	814.336	952.35	1031.96	912.458
B1PFS2	B1PFS2_DROME	CG13277 (Fragment)	CG13277	246.619	201.481	226.819	244.782	291.096	251.188	230.447	279.696	277.073	211.152	273.021	254.286	258.451	220.23	86.1806	283.582
E1JIT4	E1JIT4_DROME	CG7048, isoform B	CG7048 Dmel_CG7048	322.573	325.25	331.757	396.829	531.693	514.794	323.67	432.663	548.609	417.896	437.408	370.077	506.077	226.149	223.509	289.739
Q9VKK1	EDC4_DROME	Enhancer of mRNA-decapping protein 4 homolog	Ge-1 CG6181	494.513	554.521	582.804	567.702	644.039	627.726	556.302	582.873	642.3	562.143	552.558	613.054	656.014	608.046	615.069	623.598
Q8T9H5	Q8T9H5_DROME	Receptor expression-enhancing protein	CG8331	113.57	99.7249	82.4284	104.119	77.3356	79.5244	73.8434	101.194	111.995	64.6114	88.4036	55.963	87.9807	89.9139	87.1663	67.0297
Q0E8V7	Q0E8V7_DROME	IP17640p (IP17740p) (Uncharacterized protein)	Tim13 CG34132 Dmel_CG34132	139.046	154.894	155.821	147.004	88.7398	148.305	110.659	132.886	134.395	134.763	139.271	148.33	153.375	112.532	142.415	133.535
Q9VB17	Q9VB17_DROME	CG5611, isoform A (EC 5.3.3.-) (CG5611, isoform C) (IP11341p)	CG5611 Dmel_CG5611	171.01	170.655	172.407	175.046	126.041	108.658	132.541	181.281	199.785	166.601	154.9	167.46	123.397	145.086	163.25	155.69
Q9VZU7	Q9VZU7_DROME	RE70722p (Ubiquitin specific protease 5, isoform A) (Ubiquitin specific protease 5, isoform B) (EC 3.4.19.-)	Usp5 CG12082 Dmel_CG12082	1427.73	1297.79	1228.15	1199.39	1075.79	1200.04	1185.36	1223.79	1056.1	1145.19	1185.65	1203.08	1107.64	1274.43	1285.02	1310.47
Q9V3F3	Q9V3F3_DROME	AT17625p (Mitochondrial transcription termination factor)	mTTF BG:DS01068.4 CG18124 Dmel_CG18124	130.564	219.806	237.75	277.312	292.068	242.205	293.041	315.398	255.287	245.167	159.522	189.539	228.981	101.981	192.576	294.952
Q9W0J9	Q9W0J9_DROME	CG9119 (EC 3.1.-.-) (GH07301p)	CG9119 Dmel_CG9119	72.8861	26.3373	40.9567	41.4775	26.9025	10.648	28.292	28.6993	45.4913	23.4339	13.3021	17.6039	40.2863	42.5504	46.986	46.1004
X2JAB1	X2JAB1_DROME	Loquacious, isoform E	loqs CG6866 Dmel_CG6866	38.7314	58.8841	61.021	72.5027	77.2213	62.1753	77.9726	76.7787	66.4394	54.5681	40.298	38.6923	66.3675	86.6353	117.836	73.5267
Q8SXC2	Q8SXC2_DROME	CG6950, isoform A (CG6950, isoform B) (CG6950, isoform C) (CG6950, isoform D) (EC 2.6.1.7) (FI04487p) (GH08974p)	CG6950-RC CG6950 Dmel_CG6950	786.091	714.487	646.075	730.073	828.589	745.04	775.446	789.18	695.833	681.528	753.093	761.574	773.731	627.363	799.696	718.072
Q9VVW7	Q9VVW7_DROME	Uncharacterized protein	CG11577 Dmel_CG11577	555.801	541.273	401.524	524.684	326.179	234.75	517.938	402.589	323.985	483.855	500.602	368.053	272.607	501.663	320.362	357.081
Q9XYU1	MCM3_DROME	DNA replication licensing factor Mcm3 (EC 3.6.4.12) (Minichromosome maintenance 3 protein) (DmMCM3)	Mcm3 Mcm3-RA CG4206	1420.37	1460.05	1502.16	1368.17	1402.73	1677.36	1602.24	1582.36	1248.1	1532.56	1573.9	1616.27	1474.01	1704.38	1501.17	1532.19
Q9VQR2	Q9VQR2_DROME	CG8844 protein (CG8844-PA) (GM03559p) (NADH dehydrogenase (Ubiquinone) PDSW subunit, isoform A) (NADH dehydrogenase (Ubiquinone) PDSW subunit, isoform B) (EC 1.6.5.3) (EC 1.6.99.3) (RE65754p)	ND-PDSW Pdsw CG8844 Dmel_CG8844	919.444	975.814	1100.96	1101.92	877.409	875.217	905.617	1014.12	1080.64	909.329	956.118	973.92	936.864	896.539	1249.21	1075.32
O77410	EIF3E_DROME	Eukaryotic translation initiation factor 3 subunit E (eIF3e) (Eukaryotic translation initiation factor 3 subunit 6)	eIF3-S6 Int6 CG9677	4521.37	3989.15	4322.35	3947.73	3173.57	3771.1	3882.81	4112.83	4073.02	3787.47	4196.41	4392.42	3727.06	4182.28	4061.59	4448.65
Q8T3L6	FABD_DROME	Probable malonyl-CoA-acyl carrier protein transacylase, mitochondrial (MCT) (EC 2.3.1.39) (Bad egg) ([Acyl-carrier-protein] malonyltransferase)	beg CG7842	56.5271	89.1898	64.0663	96.287	129.213	88.0422	94.4295	93.8151	93.9538	98.4327	102.074	96.99	91.9694	64.6614	116.686	105.61
Q9W2V9	Q9W2V9_DROME	LD40707p (Lethal (1) G0289, isoform A) (Lethal (1) G0289, isoform B) (Lethal (1) G0289, isoform C) (MIP09046p)	l(1)G0289 l(1)G0289-RA CG2221 Dmel_CG2221	368.031	510.837	533.564	454.324	431.974	423.397	321.56	344.047	430.665	436.186	367.617	377.201	400.68	1271.57	115.654	637.512
Q9VNL0	Q9VNL0_DROME	Gasp, isoform A (LD05259p)	Gasp CG10287 Dmel_CG10287	24253.5	15977	13897.4	15844.7	13947.3	16799.3	246.798	265.076	11692.4	8862.7	14910.3	283.332	208.371	618.218	1152.3	601.659
I1V501	I1V501_DROME	Histone deacetylase (EC 3.5.1.98)	Rpd3	1254.38	1384.4	1416.1	1320.2	1120.18	1138.77	1319.99	1309.2	1179.53	1384	1253.58	1303.04	1237.75	1391.5	1276.35	1417.55
E1JH02	E1JH02_DROME	Lingerer, isoform E (Lingerer, isoform F) (Lingerer, isoform G)	lig CG8715 Dmel_CG8715	1447.24	1677.42	1545.66	1556.47	1824.75	1952.63	1701.83	1533	1486.15	1599.16	1906.42	1974.57	1708.02	1928.94	1773.43	1781.99
Q8IN02	Q8IN02_DROME	BcDNA.LD12153 (Diphthamide methyltransferase) (EC 2.1.1.98)	Dph5 BcDNA.LD12153 CG31289 Dmel_CG31289	637.859	678.85	615.853	590.12	501.8	556.556	623.308	597.563	596.902	670.99	741.835	646.287	496.405	651.372	585.115	601.084
Q7JZF5	Q7JZF5_DROME	RE34924p (Rpb5, isoform A) (Rpb5, isoform B) (EC 2.7.7.6)	Rpb5 CG11979 Dmel_CG11979	238.358	357.629	298.823	371.404	229.476	263.02	232.547	277.471	337.055	264.975	247.831	213.742	218.718	249.711	188.397	211.808
A4V391	A4V391_DROME	Tcp1-like, isoform B (EC 3.6.3.6)	T-cp1 CG5374 Dmel_CG5374	7925.08	7555.54	8283.34	7430.64	8037.44	9185.49	8298.99	8111.35	7549	7606.68	7983.58	8345.56	8284.94	8766.77	8324.63	8684.34
Q7JXU4	Q7JXU4_DROME	Nuclear GTP binding protein (Nucleostemin ortholog 2) (SD10213p)	Ns2 Ngp ns2 CG6501 Dmel_CG6501	163.863	249	1281.2	1300.86	1444.77	1536.57	1126.9	1592.13	1674.63	1076.71	1301.03	208.548	242.362	1272.66	252.82	604.596
Q9VEA1	Q9VEA1_DROME	Eukaryotic initiation factor 1A, isoform A (Eukaryotic initiation factor 1A, isoform B) (Eukaryotic initiation factor 1A, isoform C) (RE54849p)	eIF-1A CG8053 Dmel_CG8053	937.436	924.345	935.441	980.787	821.613	923.859	865.449	936.378	401.915	975.258	920.078	1000.03	425.436	1003.06	987.07	877.791
Q9W0X3	Q9W0X3_DROME	CG3776, isoform A (CG3776, isoform B) (LD24657p)	CG3776 Dmel_CG3776	14.1599	21.801	12.8823	17.4072	8.48129	8.43645	17.1688	11.2894	22.3946	21.5105	19.1813	22.8077	15.4552	13.6237	15.4925	13.464
M9PEU5	M9PEU5_DROME	NEDD8-activating enzyme E1 regulatory subunit	APP-BP1 CG7828 Dmel_CG7828	604.611	683.516	678.973	678.714	766.359	699.003	661.112	737.728	707.713	744.036	696.053	606.084	537.429	511.537	878.503	1064.14
Q8T9H1	Q8T9H1_DROME	SD01229p	sbb CG5580	19.2772	24.0659	30.1958	39.3374	56.6184	35.6632	50.1026	28.4828	30.4029	30.4438	27.5008	36.5097	40.5202	24.7035	49.4644	117.901
Q9VNF3	Q9VNF3_DROME	RE01652p (Uncharacterized protein) (EC 1.1.-.-)	CG12171 Dmel_CG12171	1675.79	1841.08	1982.22	1827.71	1915.39	2209.97	1920.24	1964.73	1960.13	1859.1	1956.71	1869.02	2029.67	1842.79	1791.24	1845.67
Q9VY76	Q9VY76_DROME	AMP deaminase, isoform E (EC 3.5.4.6)	AMPdeam CG32626 Dmel_CG32626	470.592	658.488	593.501	636.424	764.234	716.718	672.598	601.754	639.542	700.634	664.713	618.284	652.106	626.228	566.199	638.635
Q8MS69	Q8MS69_DROME	CG9596, isoform B (CG9596, isoform C) (CG9596, isoform D) (LP06762p)	CG9596 Dmel_CG9596	88.8619	106.653	107.767	91.6424	85.5104	83.4506	99.5756	73.5767	95.5903	95.8577	94.2288	68.4218	101.872	116.81	15.9928	83.7351
Q9I7Z8	Q9I7Z8_DROME	LD21943p (Uncharacterized protein)	CG18273 Dmel_CG18273	29.2801	56.9635	35.9334	58.7543	78.4491	51.7064	52.9197	69.4077	65.0978	66.131	46.1222	29.7989	66.5766	84.312	65.884	34.9441
O97066	O97066_DROME	Signal peptidase complex catalytic subunit SEC11 (EC 3.4.21.89)	twr BG:DS00004.11 Spase18-21 SPC 21-kDa-like CG2358 Dmel_CG2358	605.697	565.957	706.001	661.704	552.052	497.67	600.054	602.484	657.358	535.668	509.684	576.452	591.43	617.477	801.301	734.541
Q9XZ63	ARMET_DROME	Mesencephalic astrocyte-derived neurotrophic factor homolog (DmMANF) (MANF/CDNF-like protein)	Manf ARP-like CG7013	422.777	373.649	406.297	459.312	381.932	315.467	390.25	390.919	362.744	389.842	319.093	489.999	443.235	463.831	560.231	447.663
Q9W541	Q9W541_DROME	EIF2B-epsilon protein (LD41433p) (eIF2B-epsilon, isoform A) (EC 2.7.7.-) (eIF2B-epsilon, isoform B)	eIF2B-epsilon eIF-2b(epsilon) CG3806 Dmel_CG3806	458.8	387.672	452.763	431.718	465.669	483.515	444.19	475.942	397.166	411.836	315.776	390.893	419.649	454.144	466.395	481.91
Q95T12	FLOWR_DROME	Calcium channel flower (3L5)	fwe flower CG6151	100.141	98.0514	65.583	74.607	63.2681	83.5941	34.922	61.4311	117.16	104.772	39.2731	32.562	178.543	114.971	31.4702	42.8854
Q9VEX6	Q9VEX6_DROME	AAA family protein Bor (Belphegor, isoform A) (Belphegor, isoform B)	bor CG6815 Dmel_CG6815	599.972	652.411	537.6	631.313	718.664	654.606	665.278	618.003	641.331	630.849	638.619	609.978	630.284	662.968	753.871	612.622
P18053	PSA4_DROME	Proteasome subunit alpha type-4 (EC 3.4.25.1) (PROS-Dm29) (Proteasome 29 kDa subunit)	Prosalpha3 PROS-29 Pros29 CG9327	3125.05	2642.94	2377.49	2538.85	2097.07	2203.05	2353.91	2601.83	2575.52	2330.84	2414.97	2659.91	2291.12	2460.47	2174.37	2583.5
D8FT20	D8FT20_DROME	Fumble, isoform F (EC 2.7.1.33) (MIP21736p)	fbl fbl-RB CG5725 Dmel_CG5725	37.7895	58.1479	42.9279	19.7447	48.6504	75.7702	45.6677	64.8889	68.5728	58.2485	70.5787	51.0505	104.353	78.8357	72.2044	52.6365
Q9I7K6	NASP_DROME	Protein NASP homolog	CG8223	1575.34	1656.06	1512.66	1803.75	1155.79	1452.87	1597.13	1502.5	1495.9	1619.41	1712.56	1919.56	1519.59	1547.4	1106.31	1479.1
P48601	PRS4_DROME	26S protease regulatory subunit 4 (P26s4)	Rpt2 P26s4 Pros26.4 CG5289	3135.29	2671.72	2504.41	2477.51	1942.94	2256.11	2502.73	2584.75	2270.39	2357.86	2467.84	2585.57	2188.71	2474.13	2356.43	2393.38
M9PE14	M9PE14_DROME	Mitochondrial ribosomal protein L23, isoform C (Mitochondrial ribosomal protein L23, isoform D)	mRpL23 CG1320 Dmel_CG1320	325.255	228.512	373.027	361.478	327.382	398.572	451.223	411.733	350.735	922.669	310.846	2426.26	317.046	311.807	357.972	307.71
Q9V3Y4	Q9V3Y4_DROME	LD43650p (Mitochondrial carrier homolog) (Mitochondrial carrier homolog 1, isoform A) (Mitochondrial carrier homolog 1, isoform B) (Mitochondrial carrier homolog 1, isoform C) (Mitochondrial carrier homolog 1, isoform E) (Mitochondrial carrier homolog 1,	Mtch Mtch-RB CG6851 Dmel_CG6851	726.558	742.26	755.642	749.691	509.178	617.291	701.006	729.581	635.975	698.148	722.401	736.074	693.475	758.74	920.239	830.454
Q7K2E1	Q7K2E1_DROME	CG8839, isoform A (EC 6.3.5.-) (CG8839, isoform C) (CG8839, isoform D) (CG8839, isoform E) (LD05247p)	CG8839 Dmel_CG8839	55.2444	53.7007	69.0555	51.8854	90.8494	76.8935	60.9695	61.7334	67.1804	71.2944	62.3143	56.1836	52.751	71.0702	40.4135	48.0573
R9Q794	R9Q794_DROME	Ribosomal protein L5, isoform G (Ribosomal protein L5, isoform H)	RpL5 CG17489 Dmel_CG17489	6543.07	6506.63	6839.02	6117.01	5576.34	5697.12	6757.16	5424.03	6123.05	6289.51	6327.99	7252.95	5788.42	6991.83	6399.42	6984.42
Q9W227	Q9W227_DROME	Peptidyl-prolyl cis-trans isomerase (PPIase) (EC 5.2.1.8)	CG2852 Dmel_CG2852	8464.3	10296.6	10607.8	10710.9	11844.3	12251.4	10389.7	10576.8	11038.3	10227.5	10904.3	11701.1	11051	10747.6	10183.7	12079.2
Q6IDG3	Q6IDG3_DROME	RE68722p		114.709	28.3059	31.7137	129.561	15.0783	19.4594	22.168	22.5804	32.0484	141.575	129.641	20.9327	138.081	182.453	24.0419	17.5009
A1Z933	A1Z933_DROME	MIP03836p (Uncharacterized protein)	CG33672-RA CG33672 Dmel_CG33672	173.795	140.856	166.611	201.867	118.731	151.327	139.075	161.82	134.262	123.611	150.304	126.483	156.432	131.121	101.733	188.697
Q9W0R0	Q9W0R0_DROME	Cell division cycle 5 ortholog, isoform A (Cell division cycle 5 ortholog, isoform B) (LD21614p)	Cdc5 CG6905 Dmel_CG6905	109.878	109.576	114.593	113.218	109.68	100.423	101.503	111.8	100.853	135.468	119.042	122.624	96.86	127.48	109.985	173.93
Q7KVL7	Q7KVL7_DROME	Vacuolar protein sorting-associated protein 35	Vps35 CG5625 Dmel_CG5625	826.025	793.514	862.244	895.016	1053.35	963.945	872.488	861.963	989.982	743.254	918.327	775.271	847.409	847.789	868.157	826.421
Q9VTY2	Q9VTY2_DROME	Uncharacterized protein, isoform A (Uncharacterized protein, isoform D) (EC 1.1.1.21)	CG10638 Dmel_CG10638	968.677	863.247	974.356	918.7	930.12	1033.51	983.994	1024.89	833.422	915.937	925.01	1010.36	975.328	900.289	1181.47	881.425
X2JB87	X2JB87_DROME	Tim8, isoform B (EC 3.6.3.51)	Tim8 CG1728 Dmel_CG1728	241.928	199.927	220.953	215.032	147.448	169.673	160.544	236.156	146.893	221.077	182.582	225.521	168.443	139.962	249.309	229.685
Q9VGK7	ELP1_DROME	Putative elongator complex protein 1 (ELP1)	Elp1 CG10535	57.2439	66.03	67.1125	82.8555	111.896	80.0797	71.0271	85.2069	96.6238	93.9141	96.0832	80.1126	102.527	128.02	74.8765	48.3518
Q9VR53	Q9VR53_DROME	LD15927p (Wings apart, isoform A) (Wings apart, isoform B) (Wings apart, isoform C) (Wings apart, isoform D)	wap CG14614-RA CG14614 Dmel_CG14614	69.989	79.718	79.533	77.7922	83.9749	101.952	75.1288	94.5396	100.362	66.2872	85.8306	73.3797	84.2353	103.516	126.507	70.7467
Q9VDK6	Q9VDK6_DROME	tRNA pseudouridine synthase (EC 5.4.99.-)	CG4159 Dmel_CG4159	26.4416	44.323	20.5754	35.6533	46.2774	34.1849	41.9715	49.1141	50.069	43.2461	40.9252	35.1902	25.9795	36.9339	17.7985	28.536
Q9VJW1	Q9VJW1_DROME	LD29171p (Sec71 ortholog)	Sec71 BG:DS00797.7 sec71 CG7578 Dmel_CG7578	9.48758	11.8082	9.60187	14.6494	17.438	16.0887	12.2865	12.3189	17.7824	8.54562	5.79347	8.11073	9.04934	18.5041	21.436	3.46845
Q9VT03	Q9VT03_DROME	Pathetic, isoform E	path CG3424 Dmel_CG3424	434.962	399.792	252.317	371.994	103.764	174.284	278.408	380.984	156.867	279.191	331.897	304.772	161.711	262.462	277.259	91.5167
Q5KTT4	Q5KTT4_DROME	Putative uncharacterized protein dNAT1 (Fragment)	dNAT1	630.348	687.916	730.572	690.059	702.543	749.924	709.739	753.13	616.37	627.343	673.063	616.46	529.101	626.425	609.967	595.121
Q9VE85	Q9VE85_DROME	Nucleoporin 43kD	Nup43 CG7671 Dmel_CG7671	579.333	524.537	562.493	520.818	544.316	581.198	602.137	595.016	448.1	573.263	567.907	529.384	557.28	586.632	523.517	495.187
Q9VN39	Q9VN39_DROME	CG9775, isoform A (CG9775, isoform C) (CG9775, isoform E) (RE74585p)	CG9775 Dmel_CG9775	25.5075	31.0228	33.1699	34.4662	22.244	28.6293	25.9606	29.3824	8.3138	25.9434	25.1741	38.2952	12.6952	36.9513	31.654	36.0766
Q2XYH0	Q2XYH0_DROME	CG5012 (Fragment)	mRpL12 CG5012	936.852	877.741	845.871	888.983	808.617	887.079	785.427	858.965	262.557	880.975	875.62	880.22	359.519	588.958	943.757	974.372
Q9VEB1	Q9VEB1_DROME	IP09655p (Malate dehydrogenase 2) (EC 1.1.1.37) (RE60471p)	Mdh2 l(3)psg7 CG7998 Dmel_CG7998	15086	14546	15898.8	14818.8	16140.5	16665	15095.6	15578.6	15853.5	14269.8	15361.6	16400.4	16764.9	15404.2	16106.3	16452
O62531	O62531_DROME	Adaptor protein complex 1, mu subunit (Clathrin-associated adaptor complex AP-1 medium chain) (Clathrin-associated protein) (LD31377p)	AP-1mu AP-47 AP47 CG9388 Dmel_CG9388	524.941	479.497	458.927	546.08	437.567	460.405	460.508	485.981	457.287	475.579	517.792	489.314	473.93	417.265	473.643	420.301
Q05913	T2FA_DROME	General transcription factor IIF subunit 1 (Transcription factor 5 large chain) (TF5A) (Transcription initiation factor IIF subunit alpha) (TFIIF-alpha)	TfIIFalpha CG10281	37.3086	55.0697	48.3052	44.3777	67.7983	47.5648	49.5375	68.7912	57.8417	65.4073	65.6008	70.1955	65.1179	39.2772	47.9537	57.723
Q7JXC4	Q7JXC4_DROME	CG6459 protein (CG6459-PA) (LD29590p) (P32)	P32 CG6459 Dmel_CG6459	2069.5	1987.96	2117.38	2034.2	2112.36	2310.13	2064.36	2160.42	2346.43	2037.06	2080.65	2025.03	2153.31	2142.68	2309.88	2055.54
Q9VTW6	Q9VTW6_DROME	Uncharacterized protein	CG10418 Dmel_CG10418	524.352	541.508	614.27	520.226	432.876	518.195	507.337	528.31	510.204	446.781	465.975	518.33	460.172	543.488	565.889	462.133
Q7JVY0	Q7JVY0_DROME	Coronin	coro CG9446 Dmel_CG9446	1290.38	1149.94	1124.36	1169.84	1044.39	1149.82	1156.6	1050.18	1078.95	1155.71	1217.57	1263.28	1113.6	1227.4	1242.03	1111.75
P09180	RL4_DROME	60S ribosomal protein L4 (L1)	RpL4 RpL1 CG5502	18357.7	18807.8	20906.9	18340.9	20347.9	20883.5	20640.4	19533.9	19104.3	17733.1	19617.4	21274	19586.9	21817.7	23147.1	21888.4
P39205	CIN_DROME	Molybdenum cofactor synthesis protein cinnamon [Includes: Molybdopterin adenylyltransferase (MPT adenylyltransferase) (EC 2.7.7.75) (Domain G); Molybdopterin molybdenumtransferase (MPT Mo-transferase) (EC 2.10.1.1) (Domain E)]	cin CG2945	409.847	507.441	533.674	478.142	571.209	559.622	482.658	548.576	511.668	506.141	513.636	447.635	484.695	428.075	406.291	443.167
Q95NR4	Q95NR4_DROME	Bicoid mRNA stability factor (SD10676p)	bsf CG10302	1111.96	1013.58	1118.32	1104.33	1202.17	1170.18	1109.41	1103.8	1242.29	965.081	955.511	911.89	1052.21	1046.85	1241.82	1029.69
P45888	ARP2_DROME	Actin-related protein 2 (Actin-like protein 14D) (Actin-like protein 2)	Arp2 Actr14D Arp14D CG9901	134.116	186.641	146.868	202.074	107.064	132.053	156.577	138.602	202.546	141.375	172.228	155.677	103.298	183.019	131.848	129.1
Q9Y109	Q9Y109_DROME	BcDNA.GH11023 (CG7927, isoform A) (CG7927, isoform C)	BcDNA.GH11023 CG7927 Dmel_CG7927	78.093	80.3477	56.0239	56.438	128.506	83.95	70.0337	90.8649	24.9461	99.8862	73.9417	100.981	72.2349	72.355	131.215	47.9994
Q8INB6	Q8INB6_DROME	Gilgamesh, isoform C (EC 2.7.11.-)	gish CG6963 Dmel_CG6963	95.3142	68.9101	85.8852	83.3579	80.5873	67.6808	59.8473	75.9854	76.1316	52.7135	55.1007	61.4934	60.4399	76.0988	85.5152	82.11
Q7JR49	Q7JR49_DROME	LD09158p (Vacuolar H[+] ATPase AC45 accessory subunit, isoform A) (EC 3.6.3.14) (Vacuolar H[+] ATPase AC45 accessory subunit, isoform B)	VhaAC45 CG8029 Dmel_CG8029	288.24	324.568	348.918	343.312	268.242	206.527	311.963	312.837	254.774	270.976	339.98	298.437	302.674	363.106	381.94	329.286
Q9VFV9	Q9VFV9_DROME	DnaJ-like-2, isoform A (DnaJ-like-2, isoform B) (DnaJ-like-2, isoform C) (DnaJ-like-2, isoform D) (DnaJ-like-2, isoform E) (GM13664p)	Droj2 CG8863 Dmel_CG8863	3418.08	3178.21	2994.26	2780.2	2558.6	2633.75	3001.23	2961.05	2875.89	3085.38	3056.8	3248.89	3874.29	4413.97	4332.46	4199.65
P40417	ERKA_DROME	Mitogen-activated protein kinase ERK-A (EC 2.7.11.24) (Extracellular-regulated kinase A) (Protein rolled)	rl ERKa CG12559	543.689	495.195	548.785	469.686	537.394	590.131	570.976	526.1	516.44	493.623	532.273	449.921	491.934	477.567	574.786	531.218
Q9VQX4	PNCB_DROME	Nicotinate phosphoribosyltransferase (NAPRTase) (EC 6.3.4.21)	CG3714	240.091	189.431	169.724	184.224	633.968	1287.36	2229.71	190.149	1736.16	2111.16	2185.11	180.305	1680.43	2052.73	2227.31	1943.97
O46094	O46094_DROME	EG:86E4.5 protein (LD39196p) (Oculocerebrorenal syndrome of lowe, isoform A) (EC 3.1.3.56) (Oculocerebrorenal syndrome of lowe, isoform B)	Ocrl EG:86E4.5 CG3573 Dmel_CG3573	14.9467	60.5796	37.5987	44.4494	129.698	61.4585	75.2412	42.135	63.73	173.53	68.0468	133.854	74.3075	65.8726	33.0367	243.384
Q9VLC5	Q9VLC5_DROME	Aldehyde dehydrogenase (Aldehyde dehydrogenase, isoform A) (EC 1.2.1.10) (EC 1.2.1.3) (Aldehyde dehydrogenase, isoform B)	Aldh CG3752 Dmel_CG3752	5586.44	4985.36	5134.88	5347.76	5256.62	5524.6	5642.94	5890.09	5783.8	5225.79	5342.63	5861.33	6172.44	5143.55	4885.28	5314.83
Q9VTB4	Q9VTB4_DROME	NADH dehydrogenase (Ubiquinone) 13 kDa B subunit (EC 1.6.5.3) (EC 1.6.99.3) (RH11203p)	ND-13B CG6463 Dmel_CG6463	456.654	179.023	175.988	279.448	185.3	177.138	88.2424	119.626	203.392	370.763	451.916	466.398	203.418	401.074	155.912	108.303
M9NDX3	M9NDX3_DROME	Topoisomerase 1, isoform D (EC 5.99.1.-) (EC 5.99.1.2) (EC 5.99.1.3)	Top1 CG6146 Dmel_CG6146	122.172	177.134	193.103	164.819	188.385	165.67	234.366	213.278	222.531	176.054	160.817	187.31	210.891	99.8679	254.667	265.652
Q9VSL4	Q9VSL4_DROME	Glutathione S transferase O2, isoform B (EC 1.5.4.1) (EC 1.8.5.1) (EC 2.5.1.18) (EC 2.8.-.-) (Glutathione S-transferase omega class)	GstO2 CG6673 CG6673-PB CG6673-RB Dmel_CG6673	1141.35	1184.04	1272.68	1253.82	1226.51	1332.07	1266.64	1484.76	1291.79	1245.05	1258.66	1340.63	1357.55	1348.31	1417.75	1311.33
C0MIY3	C0MIY3_DROME	Amidophosphoribosyltransferase (ATase) (EC 2.4.2.14) (Glutamine phosphoribosylpyrophosphate amidotransferase)	CG2867	646.233	703.545	850.918	737.562	809.028	826.175	760.344	906.365	677.37	762.464	694.476	741.761	783.479	810.117	839.763	776.574
Q9W4J4	Q9W4J4_DROME	GM14292p (Uncharacterized protein, isoform A) (Uncharacterized protein, isoform B)	CG11444 Dmel_CG11444	369.429	449.6	263.988	308.424	449.707	455.52	462.537	354.415	314.029	495.5	410.987	371.946	352.023	370.53	223.946	286.548
Q9VL60	Q9VL60_DROME	RE01590p (Uncharacterized protein, isoform A) (EC 2.1.1.-) (Uncharacterized protein, isoform B)	CG13126 Dmel_CG13126	19.8778	29.6239	13.3913	23.6629	15.4393	15.1131	15.4558	13.69	33.935	17.2815	17.4842	23.2641	18.034	22.2258	9.69904	8.85125
O76752	O76752_DROME	CG12117-PA (GH04031p) (Sepiapterin reductase) (EC 1.1.1.153)	Sptr CG12117 Dmel_CG12117	569.67	641.409	543.282	684.795	789.299	705.569	590.183	708.905	657.337	729.46	762.425	736.596	686.783	550.526	439.154	645.36
Q9V9U7	Q9V9U7_DROME	CG1890 (LD07673p)	CG1890 Dmel_CG1890	29.412	9.23909	27.3447	66.1024	78.3829	63.3849	32.2103	62.0929	47.8898	63.0749	31.3606	15.8732	24.1671	47.624	59.0779	37.4417
M9PE74	M9PE74_DROME	No circadian temperature entrainment, isoform D	nocte CG17255 Dmel_CG17255	234.912	358.894	360.91	397.578	415.589	446.628	361.472	410.491	301.433	350.537	342.517	402.545	326.899	412.778	319.454	415.848
X2JCP8	X2JCP8_DROME	Actin 5C, isoform E	Act5C CG4027 Dmel_CG4027	32194.8	28133.5	28896.6	28181	29131.7	32092.5	33136.9	31701.7	27627.4	26842.6	29698	31586.8	32229.5	33438.3	32295.9	33305.3
Q9VVA1	Q9VVA1_DROME	CG9706, isoform A (CG9706, isoform B) (FI21241p1)	CG9706-RA CG9706 Dmel_CG9706	37.8608	30.3433	11.3871	27.4741	60.5203	35.1708	45.5559	27.3625	17.141	40.9859	23.5221	30.4022	35.5029	45.3795	41.6015	46.0263
Q9VPY7	Q9VPY7_DROME	CG5126 (LD42035p)	CG5126 Dmel_CG5126	232.48	220.572	201.239	204.599	120.168	135.968	158.448	238.762	220.365	207.18	237.815	217.642	250.866	193.929	232.868	170.567
Q9VTB3	Q9VTB3_DROME	GH06691p (RE11961p) (Uncharacterized protein) (EC 2.7.4.8)	CG11811 Dmel_CG11811	436.509	333.81	374.368	377.121	306.386	267.271	355.063	375.841	353.639	341.705	316.396	289.048	292.029	300.709	340.922	355.369
M9NDP2	M9NDP2_DROME	CG7394, isoform C (EC 3.6.3.51) (CG7394, isoform D)	CG7394 Dmel_CG7394	129.476	115.305	155.191	173.526	96.2383	114.665	126.134	131.465	145.741	181.282	148.345	66.3995	52.8146	48.2684	100.232	95.9705
Q9VBU7	Q9VBU7_DROME	Nucleoporin 358kD, isoform A	Nup358 CG11856 Dmel_CG11856	1313.41	1497.72	1710.64	1475.86	1496.72	1740.41	1767.21	1680.67	1412.82	1404.4	1444.62	1678.33	1781.61	1827.89	1773.81	1823.87
Q7KTP7	Q7KTP7_DROME	LP22840p (Uncharacterized protein, isoform A) (Uncharacterized protein, isoform B) (Uncharacterized protein, isoform C) (Uncharacterized protein, isoform D) (Uncharacterized protein, isoform E)	CG31919 CG44001 Dmel_CG44001	62.3451	86.0417	66.3521	65.1114	68.7715	62.7991	46.9409	52.3902	46.8013	54.0861	28.7171	41.1382	45.9046	30.9317	21.6817	8.30252
D3DMF3	D3DMF3_DROME	MIP13377p (Fragment)	CG2926-RA	35.5083	27.8904	24.5727	14.357	32.4776	84.581	52.9355	30.015	85.351	61.3447	105.227	71.5538	69.2421	63.8764	93.2593	85.7362
Q9VG97	GSTD3_DROME	Inactive glutathione S-transferase D3	GstD3 gstD22 GSTD3-3 CG4381	96.6426	231.459	177.601	231.541	264.096	236.661	225.316	256.962	264.372	253.161	231.301	222.886	222.007	206.611	158.847	348.261
Q9VA91	RS7_DROME	40S ribosomal protein S7	RpS7 CG1883	10674.1	10493.5	12410.1	10495.8	9588.33	10556.2	10784.2	8890.8	11031.4	9688.49	10174.9	12196.6	10637.7	11589.3	10869.9	11601.2
Q5BI37	Q5BI37_DROME	LD32807p (Fragment)	Acf Acf1 CG1966	271.145	206.568	264.419	230.455	226.388	228.671	162.245	211.827	229.109	188.53	160.76	155.718	158.676	125.041	95.5423	169.914
Q9VJH2	Q9VJH2_DROME	SD02215p (Uncharacterized protein, isoform A) (EC 6.1.1.-) (Uncharacterized protein, isoform B) (Uncharacterized protein, isoform C)	AspRS-m mdy CG31739 Dmel_CG31739	406.855	462.315	349.359	481.402	340.537	352.001	386.607	390.672	396.392	405.107	426.305	424.393	351.909	357.146	336.439	413.904
Q9VNI3	U609_DROME	UPF0609 protein CG1218	CG1218	661.607	713.251	753.45	773.651	742.279	804.329	743.925	860.568	780.99	816.93	844.917	776.869	719.857	596.814	523.336	620.657
Q9NCC3	Q9NCC3_DROME	Sorting nexin	SH3PX1 DSH3PX1 CG6757 Dmel_CG6757	37.3869	32.1653	25.1989	29.9814	33.2739	37.4137	36.4876	37.0222	29.3573	27.5658	43.4348	32.9323	28.2426	25.1444	34.1061	23.2665
O61613	NMT_DROME	Glycylpeptide N-tetradecanoyltransferase (EC 2.3.1.97) (Myristoyl-CoA:protein N-myristoyltransferase) (NMT) (Peptide N-myristoyltransferase) (dNMT)	Nmt CG7436	1519.07	1835.63	1859.58	1938.13	1929.76	2126.68	1925.89	1899.5	1898.3	1852.4	1957.27	2021.08	1890.71	1955.69	1678.09	2103.4
Q9VCV4	Q9VCV4_DROME	Aconitate hydratase (Aconitase) (EC 4.2.1.3)	Irp-1A CG4900 Dmel_CG4900	303.361	187.069	189.795	223.241	162.786	193.816	180.802	158.38	171.871	200.559	171.477	169.189	166.058	178.781	339.042	276.117
Q7KKI0	Q7KKI0_DROME	GM12270p (T-complex chaperonin 5, isoform A) (EC 3.6.1.3)	Cct5 CG8439 Dmel_CG8439	4598.62	4208.68	4425.55	4114.97	4438.25	4620.86	4597.45	4526.7	3909.57	4300.56	4599	4804.05	4388.06	4662.39	4338.45	4495.1
Q9W074	Q9W074_DROME	FI04779p (HBS1, isoform A) (HBS1, isoform B)	HBS1 HBS1-RA CG1898 Dmel_CG1898	41.7506	52.7998	55.4016	99.0015	160.29	96.25	69.8026	83.2035	46.0908	87.6488	291.244	83.2018	101.935	82.9937	78.311	159.798
Q7K5M2	Q7K5M2_DROME	GH05836p (Uncharacterized protein, isoform A)	CG10139 Dmel_CG10139	54.6376	104.279	77.8655	85.8386	117.268	77.3312	106.804	111.082	64.2243	113.772	94.6393	74.6021	100.148	120.672	100.991	64.9595
Q7K4H1	Q7K4H1_DROME	LD40680p (Uncharacterized protein)	CG8185 CG30467 Dmel_CG30467	86.453	103.063	75.8009	70.1153	82.9474	61.9551	18.7366	65.1612	88.3323	54.6892	81.9215	67.4694	74.4783	23.3363	70.9703	67.0383
F6J1D0	F6J1D0_DROME	CG3595 (Spaghetti squash, isoform B) (Spaghetti squash, isoform C) (Spaghetti squash, isoform D) (Spaghetti squash, isoform E)	sqh CG3595 Dmel_CG3595	225.532	236.143	309.666	279.204	246.907	208.463	158.689	247.452	323.716	246.379	188.666	149.879	343.175	351.124	394.817	299.799
Q9W4A0	Q9W4A0_DROME	GH11193p (Rab18)	Rab18 Rab-RP4 CG3129 Dmel_CG3129	379.703	300.859	336.377	384.176	345.502	313.472	305.874	269.26	384.854	341.182	206.544	337.074	391.384	378.398	223.394	319.849
X2J9P9	X2J9P9_DROME	Cup, isoform C	cup CG11181 Dmel_CG11181	94.485	69.0213	36.6112	64.2367	32.0733	68.9679	34.4625	28.4609	12.4844	17.5042	15.742	83.4234	31.0012	5.56673	21.9539	77.0147
O16797	RL3_DROME	60S ribosomal protein L3	RpL3 CG4863	3414.3	3603.65	3302.79	3246.47	2726.25	2565.73	3446.66	3236.95	3240.83	3157.28	3320.27	3336.47	2838.26	3314.76	3220.97	3218.37
X2JAX3	X2JAX3_DROME	Ubiquitin conjugating enzyme 4, isoform B (Ubiquitin conjugating enzyme 4, isoform C)	Ubc4 CG8284 Dmel_CG8284	1519.98	1524.85	1442.53	1426.46	1267.94	1262.56	1412.85	1509.85	1333.31	1358.07	1478.23	1568.44	1236.23	1387.83	1383.94	1511.45
Q32KG2	Q32KG2_DROME	SD26182p (Fragment)	CycH	36.5441	55.9037	59.19	56.2532	60.5497	65.0311	54.513	68.6505	51.4497	46.3548	34.9453	146.317	45.3939	60.9103	77.7993	246.85
A4V1N8	A4V1N8_DROME	FI03688p (Paramyosin, isoform B)	Prm Prm-RA CG5939 Dmel_CG5939	457.849	290.808	517.41	329.079	366.852	188.3	333.62	267.044	601.628	226.385	282.072	253.953	896.705	712.159	1510.6	688.414
Q9VL02	Q9VL02_DROME	GH08677p (No mitochondrial derivative, isoform A) (EC 3.6.1.3) (No mitochondrial derivative, isoform C)	nmd CG5395 Dmel_CG5395	54.618	62.2074	57.9837	68.8732	105.244	79.4121	55.2344	80.8081	102.734	90.378	67.5451	54.2869	91.1609	86.7975	56.9376	80.5565
A1ZB84	A1ZB84_DROME	FI22105p1 (Uncharacterized protein)	CG12263-RA CG12263 Dmel_CG12263	16.0428	16.3303	24.5387	30.0528	18.3025	4.31599	19.9843	12.461	28.1056	12.6907	12.3895	18.9573	18.9193	20.9792	22.6697	13.3405
M9PDQ2	M9PDQ2_DROME	Tousled-like kinase, isoform L (EC 2.7.11.-)	Tlk CG34412 Dmel_CG34412	131.66	144.623	133.808	109.81	83.7414	90.5291	100.591	142.735	162.319	102.47	145.346	128.394	108.808	130.753	107.065	152.504
X2JD55	X2JD55_DROME	Yolk protein 1, isoform B (EC 3.1.1.-) (EC 3.1.1.1)	Yp1 CG2985 Dmel_CG2985	438204	338863	318695	313037	216762	292787	317032	330571	267830	322279	347958	382527	240667	346104	295046	322491
Q9VEC1	MED17_DROME	Mediator of RNA polymerase II transcription subunit 17 (Mediator complex subunit 17) (dMED17) (dTRAP80)	MED17 Trap80 CG7957	132.744	183.195	201.216	224.9	249.753	245.018	187.516	218.88	189.792	207.1	231.123	205.638	205.364	244.209	360.739	386.647
A4V383	A4V383_DROME	NADH dehydrogenase (Ubiquinone) 42 kDa subunit, isoform B (NADH dehydrogenase (Ubiquinone) 42 kDa subunit, isoform C) (EC 1.6.5.3) (EC 1.6.99.3)	ND-42 CG6343 Dmel_CG6343	459.022	514.451	492.11	556.421	512.993	551.145	562.471	552.194	441.382	489.125	584.309	515.654	534.287	538.098	503.091	505.514
Q8SYN6	Q8SYN6_DROME	RE50471p	CG8209	611.155	580.928	454.915	485.275	438.635	490.862	485.109	436.429	495.541	518.098	547.543	457.001	429.695	399.61	284.628	343.214
Q9VXW2	Q9VXW2_DROME	CG6227 (EC 2.7.7.-) (EC 3.6.1.3) (LD41277p)	CG6227 Dmel_CG6227	443.115	477.707	568.287	617.19	434.656	424.088	464.074	483.147	432.156	565.881	533.338	435.607	566.686	408.42	568.378	752.247
E1JJQ3	E1JJQ3_DROME	Gamma-tubulin complex component	Grip84 CG3917 Dmel_CG3917	370.938	423.339	367.268	335.772	420.601	395.763	412.212	404.334	395.863	385.035	411.34	376.11	322.351	304.604	245.227	290.882
Q8INW9	Q8INW9_DROME	Fondue, isoform A	fon CG15825 Dmel_CG15825	219.894	242.034	194.064	250.538	252.641	283.157	229.135	250.558	184.416	242.913	300.697	295.006	218.533	194.038	126.792	201.221
Q9VKB9	RBGPR_DROME	Rab3 GTPase-activating protein regulatory subunit	Rab3-GAP CG7061	33.6787	32.9424	33.2598	24.7526	42.6386	46.761	34.1081	84.554	10.8166	28.3896	33.1198	101.416	35.4433	90.8799	64.8857	51.2493
Q9W3T9	Q9W3T9_DROME	CG3040 (GM01152p)	CG3040 Dmel_CG3040	353.065	411.317	400.928	393.769	472.689	417.037	376.338	476.166	394.925	386.091	399.709	386.063	404.363	343.651	413.868	320.696
X2JEL4	X2JEL4_DROME	Ric8a, isoform B	ric8a CG15797 Dmel_CG15797	291.655	318.684	248.655	279.365	340.893	320.978	277.827	327.156	330.837	278.018	303.382	278.32	353.146	345.617	326.592	313.485
H5V888	H5V888_DROME	ATP-dependent 6-phosphofructokinase (ATP-PFK) (Phosphofructokinase) (EC 2.7.1.11) (Phosphohexokinase)	Pfk-RB	1064.67	1159.88	1258.04	1214.67	1353.88	1301.69	1163.14	1253.34	1242.24	1102.57	1213.36	1300.5	1395.22	1296.16	1291.27	1330.98
Q7K581	Q7K581_DROME	CG8963, isoform A (CG8963, isoform B) (CG8963, isoform C) (SD01637p)	CG8963 Dmel_CG8963	839.007	802.1	790.524	805.061	790.88	920.667	846.603	962.1	664.006	897.531	832.24	911.039	640.583	731.645	725.597	722.788
Q9VVL7	Q9VVL7_DROME	Dihydrolipoyl dehydrogenase (EC 1.8.1.4)	CG7430 Dmel_CG7430	1481.24	1594.68	1554.35	1515.33	1287.4	1347.24	1574.18	1462.82	1274.61	1414.39	1386.03	1663.68	1299.55	1497.76	1812.98	1312.11
Q9VSL6	Q9VSL6_DROME	Glutathione S transferase O1 (EC 1.5.4.1) (EC 1.8.5.1) (EC 2.5.1.18) (EC 2.8.-.-) (Glutathione S-transferase omega class) (RE55814p)	GstO1 CG6662 Dmel_CG6662	715.946	838.148	849.847	921.336	1012.5	977.486	827.7	890.514	946.354	1020.89	912.133	801.148	948.799	613.099	843.538	842.697
X2JG23	X2JG23_DROME	Misato, isoform B	mst CG1424 Dmel_CG1424	451.626	436.317	428.14	437.118	383.415	426.716	420.165	436.539	369.23	470.142	424.416	486.306	403.266	465.175	363.053	504.985
Q494K4	Q494K4_DROME	Glutamine synthetase (EC 6.3.1.2)	Gs2	189.308	1115.35	206.325	180.5	168.914	1343.58	1360.28	1171.39	170.43	1256.68	1445.65	1376.2	255.579	208.423	902.259	288.139
Q9XZ03	Q9XZ03_DROME	Multiprotein Bridging Factor 1 (Multiprotein bridging factor 1, isoform A) (Multiprotein bridging factor 1, isoform B) (Multiprotein bridging factor 1, isoform C) (Multiprotein bridging factor 1, isoform D)	mbf1 CG4143 Dmel_CG4143	163.932	192.414	201.619	234.849	232.277	227.817	208.7	232.221	191.426	226.372	193.219	255.27	231.527	224.264	260.811	225.585
A4V2J2	A4V2J2_DROME	Deleted.		25511.8	25416.3	28543.4	25944.6	26002.8	27573.7	29569.3	29523.3	28715.3	23825.9	25104.3	28752.7	28688	31863.4	37313.1	30228.1
M9MS42	M9MS42_DROME	Protein tyrosine phosphatase Meg2, isoform G (EC 3.1.3.48)	Ptpmeg2 CG32697 Dmel_CG32697	156.35	133.084	224.525	248.493	284.627	235.453	197.237	259.905	259.946	187.231	230.59	189.665	205.064	170.751	202.602	237.324
Q8SYL0	Q8SYL0_DROME	CDP-diacylglycerol--glycerol-3-phosphate 3-phosphatidyltransferase (EC 2.7.8.5)	CG7718 Dmel_CG7718	49.3347	28.498	28.5106	200.04	272.19	245.056	34.7284	186.489	220.517	163.088	290.278	190.473	218.625	148.23	266.347	211.266
Q8SYJ2	Q8SYJ2_DROME	NADH dehydrogenase (Ubiquinone) MLRQ subunit, isoform A (EC 1.6.99.3) (NADH dehydrogenase (Ubiquinone) MLRQ subunit, isoform B) (NADH dehydrogenase (Ubiquinone) MLRQ subunit, isoform C) (RE56733p)	ND-MLRQ CG32230 Dmel_CG32230	660.887	724.059	1195.06	1238.36	1536.01	1145.08	1100.57	1217.17	1051.87	935.319	857.783	1048.73	1127.39	1060.67	1228.26	1119.7
Q7KSW3	Q7KSW3_DROME	Sugarlethal, isoform B (EC 1.4.3.5)	sgll CG31472 Dmel_CG31472	110.668	137.494	98.9229	163.055	176.561	141.889	149.611	149.942	191.102	161.319	155.845	182.354	199.408	129.603	100.667	120.4
Q9VZ27	Q9VZ27_DROME	CDK2-associated protein 1, isoform A (FI05233p)	CDK2AP1 CG18292-RA CG18292 Dmel_CG18292	58.5805	68.2812	50.4558	85.9571	71.306	78.7457	91.1324	79.5755	55.1392	83.3072	84.7588	94.5593	91.1656	78.3362	39.1965	87.3535
A1Z8S6	A1Z8S6_DROME	Pds5, isoform A (Pds5, isoform B) (RE40483p)	pds5 pds5-RA CG17509 Dmel_CG17509	353.209	302.833	292.29	290.546	289.403	287.25	222.429	295.773	272.059	303.44	335.367	290.189	264.934	279.584	252.466	242.503
Q9VIU7	DPM1_DROME	Probable dolichol-phosphate mannosyltransferase (DPM synthase) (Dolichol-phosphate mannose synthase) (EC 2.4.1.83) (Dolichyl-phosphate beta-D-mannosyltransferase) (Mannose-P-dolichol synthase) (MPD synthase)	CG10166	62.7276	58.9841	59.589	62.9565	51.9817	48.3245	49.6213	65.4861	64.7687	68.1516	54.7402	41.9464	50.9515	37.2856	30.9797	36.3539
Q94883	Q94883_DROME	DNA replication-related element factor, isoform A (DNA replication-related element factor, isoform B) (DREF) (FI03642p)	Dref Dref-RA CG5838 Dmel_CG5838	293.763	415.003	427.834	430.886	418.147	465.795	438.344	487.931	440.109	434.509	417.227	429.293	550.851	529.072	467.584	473.784
Q7JW66	Q7JW66_DROME	LD21545p (Uncharacterized protein)	CG12129 Dmel_CG12129	128.86	116.101	59.5972	86.0829	61.9975	48.6498	75.4796	88.1462	102.617	84.173	84.0647	44.5125	87.5006	61.1975	57.4474	42.1548
Q8SYG3	Q8SYG3_DROME	RE63412p (Uncharacterized protein, isoform A)	CG40045 Dmel_CG40045	513.328	542.517	624.182	573.726	621.241	759.276	560.698	627.013	644.34	588.651	618.536	549.7	645.384	655.79	626.272	694.044
Q9W2E8	Q9W2E8_DROME	NADH dehydrogenase (Ubiquinone) B12 subunit, isoform A (NADH dehydrogenase (Ubiquinone) B12 subunit, isoform B) (NADH dehydrogenase (Ubiquinone) B12 subunit, isoform C) (NADH dehydrogenase (Ubiquinone) B12 subunit, isoform D) (NADH dehydrogenase (Ubiquino	ND-B12 CG10320 Dmel_CG10320	853.263	799.388	1299.33	1112.77	1225.46	1447.41	1039.41	1269.74	911.409	1201.1	899.003	1246.73	1118.06	1148.73	1079.33	1050.11
Q9VQI5	Q9VQI5_DROME	LP04564p (Uncharacterized protein)	CG3098 CG31694 Dmel_CG31694	198.114	230.46	209.015	196.747	140.131	157.413	153.88	231.939	180.815	233.963	185.33	223.179	194.465	227.703	211.703	157.404
Q9W2N0	CAPZA_DROME	F-actin-capping protein subunit alpha	cpa CG10540	323.646	323.91	319.524	321.043	309.256	379.078	345.162	364.468	299.243	373.313	352.547	383.581	337.911	398.083	291.229	272.54
P54353	DOD_DROME	Putative peptidyl-prolyl cis-trans isomerase dodo (PPIase dodo) (EC 5.2.1.8) (Rotamase dodo)	dod CG17051	538.2	484.075	530.576	499.623	482.729	490.995	478.711	506.274	449.003	527.751	551.164	520.359	445.642	555.646	561.442	577.269
Q9V444	Q9V444_DROME	Chromatin accessibility complex 14kD protein (EC 2.3.1.48) (Histone-fold protein CHRAC subunit) (RE06926p)	Chrac-14 MARY CG13399 Dmel_CG13399	159.291	138.187	121.628	176.312	233.856	196.524	127.846	203.057	248.331	146.473	112.681	98.7271	139.616	111.312	169.836	170.976
O61307	TENM_DROME	Teneurin-m (Tenm) (Odd Oz protein) (Tenascin-like protein)	Ten-m odz CG5723	45.4938	38.6605	37.0134	32.1706	42.9059	22.1315	29.5285	14.1641	31.6735	13.1772	19.6063	38.7067	39.9381	23.7358	4.18817	16.8784
C0PVA6	C0PVA6_DROME	MIP09306p	CG31367-RA	167.074	142.305	273.81	141.677	1030.15	836.928	199.693	206.08	1136.31	122.647	172.675	506.745	436.964	337.618	671.333	289.648
Q9VS02	Q9VS02_DROME	CG9953 (EC 3.4.16.-)	CG9953 Dmel_CG9953	1390.43	1465.22	1430.4	1264.51	1306.08	1371.73	1277.83	1271.58	1275.71	1262.26	1271.65	1221.43	590.993	619.208	672.05	769.046
M9PEZ4	M9PEZ4_DROME	Thoc6, isoform B (Thoc6, isoform C)	thoc6 CG5632 Dmel_CG5632	160.187	162.358	174.452	135.318	160.849	162.971	194.59	188.462	182.196	151.939	194.49	196.649	149.049	175.585	145.971	163.562
Q9VUX1	Q9VUX1_DROME	Mitochondrial ribosomal protein S31 (RH12051p)	mRpS31 CG5904 Dmel_CG5904	72.2654	45.8334	83.7605	94.3442	113.178	134.325	54.1136	137.709	134.33	108.677	400.471	164.129	58.373	50.7062	200.454	40.46
Q9VGK3	Q9VGK3_DROME	Peptidyl-prolyl cis-trans isomerase	CG14715 Dmel_CG14715	1420.84	1140.24	1367.6	1378.12	945.814	1320.48	1191.35	1212.55	1074.64	1162.4	1185.38	1354.38	1012.76	1116.67	1492.45	1329.34
Q9VXQ0	Q9VXQ0_DROME	Mitochondrial ribosomal protein L3	mRpL3 CG8288 Dmel_CG8288	177.439	190.302	186.996	194.895	196.271	158.742	165.226	169.434	195.466	189.84	163.393	160.333	173.825	114.837	109.529	118.777
Q9VMB6	Q9VMB6_DROME	Equilibrative nucleoside transporter 2, isoform A (Equilibrative nucleoside transporter 2, isoform B) (GH12067p)	Ent2 BEST:LD04971 CG31911 Dmel_CG31911	70.1427	78.0017	95.9989	66.7007	54.4668	53.8255	76.6562	71.2111	73.2955	48.7762	49.5536	60.0076	64.0756	58.8004	106.805	74.4654
P20240	OTE_DROME	Otefin	Ote CG5581	386.167	486.585	496.413	531.02	423.217	608.436	591.234	673.586	219.899	569.183	596.045	659.703	328.018	532.98	556.882	474.934
Q059A4	Q059A4_DROME	CG4627 (IP07454p)	CG4627 Dmel_CG4627	31.5408	23.2276	35.5866	32.2551	20.9588	21.1052	29.1326	29.4029	27.332	65.7759	42.9401	29.8393	23.6353	44.1141	24.1934	40.882
Q9VG81	Q9VG81_DROME	CG5167 (EC 1.-.-.-) (RH49330p)	CG5167 Dmel_CG5167	105.227	178.206	163.693	157.096	158.422	121.463	93.0059	94.6474	182.349	110.605	162.202	102.13	140.128	140.183	113.033	142.666
Q9XZ29	Q9XZ29_DROME	EG:BACR25B3.9 protein (Kinesin-like protein at 3A, isoform A) (EC 3.6.4.4) (Kinesin-like protein at 3A, isoform B)	Klp3A EG:BACR25B3.9 CG8590 Dmel_CG8590	349.083	355.639	275.136	281.925	343.783	367.96	393.951	321.903	292.912	355.527	352.279	285.025	220.336	266.735	114.123	161.688
Q9VXK7	Q9VXK7_DROME	LD31474p (NADH dehydrogenase (Ubiquinone) 20 kDa subunit, isoform A) (EC 1.6.5.3) (EC 1.6.99.3) (NADH dehydrogenase (Ubiquinone) 20 kDa subunit, isoform B) (NADH dehydrogenase (Ubiquinone) 20 kDa subunit, isoform C)	ND-20 CG9172 Dmel_CG9172	270.027	294.896	222.64	338.182	323.572	300.042	342.326	332.353	324.555	320.274	331.802	274.357	299.999	287.512	295.211	322.757
Q95TA4	Q95TA4_DROME	GH08338p	RNaseX25 CG8194	295.467	224.745	220.645	198.321	172.763	105.68	215.271	228.447	118.043	191.058	205.63	218.365	123.939	191.56	229.958	143.489
Q95RB1	Q95RB1_DROME	LD46870p (Uncharacterized protein)	CG14641 Dmel_CG14641	209.609	223.995	185.529	291.264	376.203	289.322	272.785	220.328	283.743	224.816	252.715	266.414	290.36	281.529	252.547	323.987
Q9VCC6	Q9VCC6_DROME	CG6178 (EC 2.3.1.86) (EC 6.2.1.3) (GM05240p) (RE32988p)	CG6178 Dmel_CG6178	211.257	217.075	143.738	198.082	307.153	400.324	274.048	152.34	388.29	221.528	170.144	164.076	192.201	233.77	260.227	332.381
Q9VH01	Q9VH01_DROME	BIR repeat containing ubiquitin-conjugating enzyme, isoform A (BIR-containing ubiquitin-conjugating enzyme)	Bruce CG6303 Dmel_CG6303	43.3498	46.2826	66.1757	54.4436	53.3828	47.3106	28.8342	32.8302	62.5339	24.0581	34.8082	18.0886	42.9367	50.5343	33.169	9.19693
Q9VHT2	Q9VHT2_DROME	FI07663p (Tex) (Tex protein)	tex tex-RA CG9615 Dmel_CG9615	80.4447	99.0348	95.5356	98.2418	101.617	78.3297	63.9076	68.4722	85.9526	132.17	94.0533	61.6686	96.2276	105.868	330.37	254.924
Q9VJ19	Q9VJ19_DROME	RE25263p (Ribosomal protein L30, isoform B) (Ribosomal protein L30, isoform C) (Ribosomal protein L30, isoform E)	RpL30 CG10652 Dmel_CG10652	9166.29	7639.93	10011.7	10209.3	9652.56	10414.5	10900.7	10239.5	10404.4	8243.02	9522.81	11205	10207.5	10620.4	11260.4	10282.2
Q9VXI6	Q9VXI6_DROME	Cytochrome b-c1 complex subunit 7	UQCR-14 CG3560 Dmel_CG3560	96.427	92.8045	138.973	140.787	85.9174	105.93	85.3591	98.7508	158.754	117.257	132.124	64.191	127.769	77.5039	71.7205	84.6688
Q95SA6	Q95SA6_DROME	Proteasome subunit beta type (EC 3.4.25.1)	Prosbeta1 l(2)05070 CG8392	3867.03	3159.06	3184.4	3280.19	2634.5	2959.05	3173.5	3336.22	3400.34	3042.41	3151.04	3660.21	3204.95	3142.33	2772.97	2926.64
P49963	SRP19_DROME	Signal recognition particle 19 kDa protein (SRP19)	Srp19 CG4457	313.233	267.678	337.446	310.986	238.819	267.042	312.649	281.168	252.197	331.769	274.35	227.848	193.917	275.479	366.616	213.267
Q9VT75	Q9VT75_DROME	LD19812p (Variable nurse cells, isoform A) (Variable nurse cells, isoform B) (Variable nurse cells, isoform C) (EC 2.3.1.48) (EC 2.3.1.88) (Variable nurse cells, isoform D) (Variable nurse cells, isoform E)	vnc Ard1 CG11989 Dmel_CG11989	528.403	518.321	389.565	459.365	330.795	413.368	476.954	405.802	270.608	463.12	504.65	490.145	337.316	413.866	401.573	443.363
P18432	MLR_DROME	Myosin regulatory light chain 2 (MLC-2)	Mlc2 CG2184	83.5177	49.7725	73.4066	66.4105	85.8255	144.106	64.5967	98.0593	156.672	105.227	151.757	59.1236	271.356	201.72	329.507	205.921
Q9VWB8	Q9VWB8_DROME	Nucleoporin 205kD, isoform A	Nup205 CG11943 Dmel_CG11943	319.909	263.304	803.466	775.584	828.663	832.658	725.212	790.526	795.987	816.003	753.511	751.638	864.248	321.871	928.19	282.638
Q9VZF3	Q9VZF3_DROME	CG1265 (RE09466p)	CG1265 Dmel_CG1265	34.9669	20.5686	32.8305	27.582	29.3541	25.7837	13.8092	1.37828	41.8322	22.4999	22.0847	21.8121	40.5652	20.7105	37.2155	28.5454
Q9XZE0	Q9XZE0_DROME	DHR23	Rad23 DHR23 CG1836	677.307	698.799	789.749	772.997	717.828	809.666	829.011	809.451	444.359	862.516	833.374	898.427	584.583	948.623	846.656	789.962
Q9VUN9	Q9VUN9_DROME	CG7857 (FI09629p)	CG7857-RA CG7857 Dmel_CG7857	148.73	158.464	79.0618	130.486	153.103	141.1	172.007	176.39	128.653	147.84	155.3	109.864	126.452	167.668	98.6486	124.394
Q4V3Z5	Q4V3Z5_DROME	IP10727p (Uncharacterized protein)	CG11788 Dmel_CG11788	1051.41	790.94	1004.56	755.315	132.652	814.207	877.374	583.144	379.379	947.212	903.268	1178.46	608.947	795.257	955.677	709.078
Q9U616	GCSH_DROME	Glycine cleavage system H protein, mitochondrial (Protein pumpless)	ppl CG7758	99.0664	102.988	103.113	92.6411	101.311	84.7769	84.6483	96.4297	90.7545	99.3718	88.8586	95.1731	102.332	101.509	144.295	93.468
M9PG83	M9PG83_DROME	Cysteine string protein, isoform D (Cysteine string protein, isoform E)	Csp CG6395 Dmel_CG6395	82.2656	93.9839	122.535	115.308	92.096	67.321	75.6213	103.556	50.6878	91.7221	77.757	79.5606	22.4973	115.903	37.9196	124.011
Q9V9U3	Q9V9U3_DROME	CG1910, isoform A (LD45254p)	CG1910 Dmel_CG1910	246.808	382.758	286.234	392.577	290.417	501.106	486.541	400.646	131.229	352.791	376.315	513.961	184.098	378.268	301.309	378.281
Q95SK3	CK5P3_DROME	CDK5RAP3-like protein	CG30291	59.9528	74.5013	62.627	69.7192	92.0002	69.0347	78.6178	67.8159	65.4136	64.8805	59.0876	65.7843	69.1135	79.6513	99.9417	79.5842
Q9VLQ1	ALG5_DROME	Dolichyl-phosphate beta-glucosyltransferase (EC 2.4.1.117) (Wollknaeuel)	wol alg5 CG7870	32.3896	22.2516	34.015	28.7634	35.5178	37.1063	27.2372	42.9819	31.8838	29.5984	36.2527	28.1309	45.5612	37.292	38.0696	45.8211
A8DYH2	UFM1_DROME	Ubiquitin-fold modifier 1	CG34191	66.1354	75.3099	69.5615	100.853	121.758	107.932	80.492	80.6906	118.698	74.5511	87.3544	67.2466	213.898	59.0316	89.3387	109.881
M9PG22	M9PG22_DROME	ADP ribosylation factor at 79F, isoform J	Arf79F CG8385 Dmel_CG8385	1915.19	1794.44	1876.41	1915.63	2110.02	1831.37	1952.38	2024.86	2599.42	1865.27	1949.03	2266.76	2689.09	2143.83	1905.43	2664.83
Q8T030	Q8T030_DROME	Mitogen-activated protein kinase (EC 2.7.11.24)	nmo CG7892 Dmel_CG7892	71.2516	249.176	72.5416	216.139	240.104	238.472	207.873	247.052	206.612	277.382	271.668	167.77	93.8144	208.343	206.662	243.539
Q7KSE8	Q7KSE8_DROME	Osa, isoform C	osa CG7467 Dmel_CG7467	132.41	177.792	144.53	185.946	166.768	171.186	207.449	193.189	129.673	144.984	153.374	159.012	144.479	234.239	158.535	148.28
Q9W3X7	Q9W3X7_DROME	NADH dehydrogenase [ubiquinone] 1 beta subcomplex subunit 8, mitochondrial (Complex I-ASHI) (NADH-ubiquinone oxidoreductase ASHI subunit)	ND-ASHI CG3192-RA CG3192 Dmel_CG3192	313.115	397.015	345.067	360.476	389.146	406.583	378.251	365.109	338.175	391.241	398.014	411.686	361.864	301.797	345.193	331.424
Q9VLX2	Q9VLX2_DROME	CG7154 (LD22651p)	CG7154 Dmel_CG7154	24.2066	23.4808	123.657	132.351	38.7887	28.8029	12.9147	15.1439	28.4038	25.967	23.7818	19.0325	38.7001	42.3009	28.5887	53.5377
A5XCL5	A5XCL5_DROME	LD36265p (UGP) (UGP, isoform D) (EC 2.7.7.9) (Fragment)	UGP UGP-RD CG4347 Dmel_CG4347	1205.16	1228.92	1063.38	1121.62	1716.72	1287.07	1254.94	1189.61	1347.22	1196.58	1206.91	1183.8	1338.26	1228.7	963.841	1150.04
Q7KU70	Q7KU70_DROME	Uncharacterized protein, isoform E	CG18769 Dmel_CG18769	16.2209	40.2203	47.7141	50.3946	89.5775	54.7345	49.6772	41.0123	72.9991	57.4879	10.9136	37.9272	45.2402	47.102	55.2109	37.9583
Q8MP07	Q8MP07_DROME	Polehole	fs(1)M3 fs(1)ph CG4790	278.71	49.5427	53.3296	261.894	80.4811	51.8255	27.3615	48.6327	11.5427	276.143	64.9012	241.687	53.8596	130.699	67.99	61.755
Q9VBX2	MOC2B_DROME	Molybdopterin synthase catalytic subunit (EC 2.8.1.12) (Molybdenum cofactor synthesis protein 2 large subunit) (Molybdenum cofactor synthesis protein 2B) (MOCS2B)	Mocs2 CG10238	16.9759	31.4035	38.6584	28.2602	39.5996	34.1433	31.8305	41.5114	36.5799	41.7354	25.0469	31.6584	36.3261	24.8291	53.616	24.9591
A1Z7K8	A1Z7K8_DROME	CG8235	AIMP1 CG8235 Dmel_CG8235	1066.64	870.038	851.487	905.98	1158.07	1231.4	926.174	940.039	956.984	934.419	983.317	928.534	864.524	932.184	801.688	843.147
Q9VCK2	Q9VCK2_DROME	Gamma-interferon-inducible lysosomal thiol reductase 3 (RE11385p)	GILT3 CG13822 Dmel_CG13822	90.8532	39.0055	18.9206	28.3098	16.4952	2.6374	23.7704	23.6622	12.7521	16.3187	21.0251	18.0592	17.396	1.10695	29.0239	18.4176
O61380	O61380_DROME	Eukaryotic translation initiation factor 4G, isoform A (Eukaryotic translation initiation factor 4G, isoform C) (FI02056p) (Translation initiation factor eIF4G)	eIF4G eIF-4G eIF4G-RA CG10811 Dmel_CG10811	980.693	1393.41	1463.52	1389.12	1331.24	1579.39	1496.14	1603.61	1398.64	1166.55	1257.75	1370.13	1362.06	1480.96	1820.61	1533.71
Q8T046	Q8T046_DROME	LD29476p	Rab14 CG4212	83.0549	149.161	128.253	126.07	71.5868	104.233	111.495	98.6314	143.572	125.326	93.1606	114.038	124.53	92.8596	138.06	132.497
Q9VRQ4	Q9VRQ4_DROME	CG5568 (EC 6.2.1.12) (LD47944p)	CG5568 Dmel_CG5568	68.399	18.4925	60.1786	16.6799	24.6977	27.6166	10.1266	7.55676	11.9052	51.0452	23.5393	17.0304	17.4384	313.615	143.363	11.1566
Q9VIH1	Q9VIH1_DROME	CG9273 protein (CG9273-PA) (GM04951p) (Replication protein A2, isoform A) (Replication protein A2, isoform B)	RPA2 CG9273 Dmel_CG9273	1319.9	1460.91	1530.63	1476.67	1584.8	1603.25	1487.73	1458.26	1366.35	1454.95	1519.93	1576.19	1457.63	1553.16	1430.92	1419.53
Q9W2N5	Q9W2N5_DROME	CG3295 (GH10162p)	CG3295 Dmel_CG3295	32.1645	31.4742	3.80884	18.4262	35.2554	25.3715	35.5348	35.7795	35.318	31.8266	20.9548	33.4268	46.701	36.3751	29.906	24.7188
Q7JWR9	ZC3HF_DROME	Zinc finger CCCH domain-containing protein 15 homolog (DRG family regulatory protein 1 homolog)	CG8635	438.353	672.825	568.387	615.353	576.758	677.876	709.804	687.55	387.583	692.989	632.778	756.773	484.373	589.575	592.516	653.577
Q9I7I0	CCNB3_DROME	G2/mitotic-specific cyclin-B3	CycB3 CG5814	17.7803	39.3667	13.6979	14.4927	52.3899	35.3266	28.0258	22.651	44.9112	5.95047	19.0634	14.417	33.9713	8.08586	5.41734	20.2115
Q9W5W8	Q9W5W8_DROME	CG9577 (EC 5.3.3.-) (RE22677p)	CG9577 Dmel_CG9577	264.145	280.529	287.748	334.796	350.87	408.319	258.08	373.474	283.784	313.937	247.847	539.48	599.641	414.332	369.854	263.281
P98163	YL_DROME	Putative vitellogenin receptor (Protein yolkless) (YL)	yl CG1372	1106.58	698.447	595.955	631.905	495.458	689.114	470.458	564.615	345.088	490.416	517.403	501.523	208.881	324.382	184.8	302.063
Q9VN77	Q9VN77_DROME	LD31216p (Uncharacterized protein) (EC 2.5.1.60)	CG12007 Dmel_CG12007	82.3335	100.754	96.8765	95.3286	97.5263	56.6512	78.5255	83.6466	93.0411	88.2747	81.8028	67.8827	106.485	107.597	96.9833	31.0782
Q9VZ58	Q9VZ58_DROME	Purple acid phosphatase (EC 3.1.3.2)	CG1637 Dmel_CG1637	148.307	163.676	125.723	114.135	123.213	105.909	122.635	123.683	129.817	100.003	99.8241	99.0252	108.757	91.6563	114.252	81.2169
O44226	O44226_DROME	Elongin B	EloB Elongin-B CG4204 Dmel_CG4204	1192.97	731.411	872.33	822.449	618.231	703.85	768.677	833.285	647.601	862.104	780.947	813.41	666.179	743.94	851.545	948.416
Q95TP0	Q95TP0_DROME	LD34582p (Uncharacterized protein, isoform A) (Uncharacterized protein, isoform B)	TBCC CG31961 Dmel_CG31961	65.9512	94.4063	71.8248	86.7499	115.829	97.3204	80.9648	85.5424	111.667	125.11	115.861	80.0875	48.2095	61.4701	52.8313	57.4114
Q9VA83	Q9VA83_DROME	Ferritin (EC 1.16.3.1)	Fer2LCH CG1469 Dmel_CG1469	1017.85	1092.45	1147.48	1111.02	1188.64	1193	1075.11	1141.6	1145.29	1164.09	1097.14	1347.26	1278.5	1216.81	1209.92	1169.18
Q9VLP9	PORED_DROME	Polyprenol reductase (EC 1.3.1.94)	CG7840	698.958	491.6	484.65	498.546	458.704	440.138	463.686	459.372	545.393	465.428	420.468	494.528	463.983	404.883	366.28	401.176
Q9W388	Q9W388_DROME	Adaptor protein complex 1, gamma subunit, isoform A (Adaptor protein complex 1, gamma subunit, isoform E) (Adaptor protein complex 1, gamma subunit, isoform F) (Adaptor protein complex 1, gamma subunit, isoform G) (Adaptor protein complex 1, gamma subunit	AP-1gamma AP-1-gamma AP-1gamma-RA AP-1gamma-RF CG9113 Dmel_CG9113	551.518	519.229	618.691	523.315	564.877	511.517	481.685	468.172	607.803	511.216	477.193	487.706	577.865	550.432	545.594	437.269
Q8MSS0	Q8MSS0_DROME	SD02424p	CG7839	1.78551	5.38791	17.5536	29.6172	62.0734	15.4872	12.0357	79.1215	17.6024	7.68942	53.9802	18.5569	11.6945	50.4559	15.3789	79.13
Q9VCI4	Q9VCI4_DROME	LD32918p (Uncharacterized protein, isoform A) (Uncharacterized protein, isoform B)	CG10217-RA CG10217 Dmel_CG10217	186.393	103.094	136.087	307.401	111.593	104.929	116.924	97.163	105.59	594.719	599.92	33.9646	117.286	134.357	160.26	103.683
Q9VQE0	Q9VQE0_DROME	Dynamin related protein 1, isoform A (Dynamin related protein 1, isoform B) (FI19305p1)	Drp1 Drp1-RA CG3210 Dmel_CG3210	1244.61	1235.59	1329.06	1291.64	1218.44	9506.1	10935	1157.13	1235.72	1144.29	10649.5	12430.3	8163.23	1351.83	11186.5	10699.7
M9PFE5	M9PFE5_DROME	Combover, isoform D	cmb CG10732 Dmel_CG10732	74.773	87.9381	80.6478	103.073	82.9755	58.155	76.8729	79.6152	91.4167	63.9025	89.5859	96.6536	91.3624	125.256	21.2957	69.7047
Q9VAP0	Q9VAP0_DROME	Uncharacterized protein, isoform A (EC 3.4.11.-) (Uncharacterized protein, isoform C)	CG14516 Dmel_CG14516	333.031	232.582	194.662	223.734	201.281	223.598	157.871	195.108	154.801	197.873	177.174	180.521	144.503	143.024	59.4311	122.793
Q9VFT4	Q9VFT4_DROME	AT27578p (LD31194p) (Rasputin, isoform B) (Rasputin, isoform E) (Rasputin, isoform F) (Rasputin, isoform G)	rin CG9412 Dmel_CG9412	3000.64	3208.86	3213.41	3380.91	3144.77	3746.78	3382.44	3412.29	2684.75	3137.5	3443.22	3610.06	2825.82	3023.14	2631.65	3179.3
Q9W1B9	Q9W1B9_DROME	RE28824p (Ribosomal protein L12, isoform A) (Ribosomal protein L12, isoform B) (Ribosomal protein L12, isoform C)	RpL12 CG3195 Dmel_CG3195	11842.9	11850.2	13751.1	12844.5	14092.9	14301	13228.3	12393.2	12431.6	11733.5	12528.5	14262.4	12920.6	13213.3	15395.6	15083.2
Q9W2X6	Q9W2X6_DROME	ATP synthase, delta subunit, isoform A (ATP synthase, delta subunit, isoform B) (ATP synthase, delta subunit, isoform C) (EC 3.6.3.14) (EC 3.6.3.6) (RE24457p)	ATPsyndelta l(1)G0230 CG2968 Dmel_CG2968	3552.57	3528.72	3604.61	3852.74	3756.25	4183.11	3554.11	4003.96	3500.19	3623.94	3508.13	3965.65	3487.79	3350.09	3818.11	3760.2
F6M9W1	F6M9W1_DROME	CTRIP isoform B		165.895	147.388	203.2	178.707	203.586	219.502	194.524	169.795	185.101	186.79	184.417	139.812	4837.37	202.848	166.661	240.984
P35220	CTNA_DROME	Catenin alpha	alpha-Cat CG17947	156.59	136.715	200.215	214.846	254.607	200.973	213.056	181.041	234.246	165.504	174.77	188.637	214.738	143.561	257.104	163.222
Q7JRE4	MAN1_DROME	Inner nuclear membrane protein Man1 (LEM domain-containing protein Man1)	MAN1 CG3167	67.2273	73.2252	79.479	52.978	92.4653	66.3536	98.4964	72.4747	61.228	98.2493	118.536	60.5032	61.3803	77.2769	195.757	34.3446
Q9VY91	Q9VY91_DROME	LD21074p (Programmed cell death 4 ortholog, isoform A) (Programmed cell death 4 ortholog, isoform B) (Programmed cell death 4 ortholog, isoform C) (Programmed cell death 4 ortholog, isoform D)	Pdcd4 CG10990 Dmel_CG10990	1913.37	1893.24	1764.23	1771.35	1424.19	1765.11	1678.4	1850.1	1747.54	1850.97	1647.94	2053.32	2018.35	2128.03	1649.67	1751.87
Q9V3U6	Q9V3U6_DROME	26-29kD-proteinase (EC 3.4.22.-) (Homologue of Sarcophaga 26,29kDa proteinase) (RE18380p)	26-29-p 26-29kD-proteinase CG8947 Dmel_CG8947	11864.7	12438.6	13115.9	11770.1	13506.2	12651.7	12535	12754.9	12524.3	10892.2	11993.6	12650.2	11904.1	12373.1	12495.1	12225
M9PC96	M9PC96_DROME	Rho GTPase activating protein at 68F, isoform D	RhoGAP68F CG6811 Dmel_CG6811	261.474	253.898	264.473	235.623	275.121	239.614	292.877	314.351	196.031	247.718	281.76	278.8	227.815	186.27	527.002	212.803
B7YZQ7	B7YZQ7_DROME	Nucleosome remodeling factor-38kD, isoform B (EC 3.6.1.1)	Nurf-38 CG4634 Dmel_CG4634	6441.61	5836.94	6586.27	5969.7	5190.62	5922.73	5986.52	6118.73	5784.02	5508.88	5621.16	6289.32	5844.5	6158.39	7209.11	6508.33
Q9VVA6	Q9VVA6_DROME	Nuclear migration protein NudC (NudC, isoform A) (NudC, isoform B) (RE55422p)	nudC CG9710 Dmel_CG9710	1164.52	1270.94	1185.44	1259.16	1279.93	1391.25	1279.81	1205.23	1110.41	1293.63	1358.74	1271.11	1475.03	1592.78	1654.92	1516.42
Q9VWS1	Q9VWS1_DROME	CG6617 (LD25271p)	CG6617 Dmel_CG6617	330.848	340.318	299.984	351.569	362.187	372.703	316.437	374.026	368.577	375.237	372.436	408.621	333.544	294.645	303.36	290.802
Q9VJL6	Q9VJL6_DROME	Glia maturation factor (RE40543p)	GMF CG5869 Dmel_CG5869	72.385	83.675	115.277	100.049	82.0914	108.811	136.826	150.91	131.396	118.524	92.9525	149.098	139.688	115.394	152.668	202.276
Q9V455	Q9V455_DROME	Importin subunit alpha	Kap-alpha3 Kap-alpha-3 CG9423 Dmel_CG9423	591.412	683.936	747.162	770.95	779.502	751.35	756.085	771.966	878.876	779.405	783.56	836.948	997.043	979.194	914.545	873.974
Q9Y137	Q9Y137_DROME	BcDNA.GH07066 (Minotaur, isoform A) (EC 2.3.1.15) (Minotaur, isoform E)	mino BcDNA.GH07066 CG5508 Dmel_CG5508	8.5805	9.80254	11.7712	4.45047	6.35696	155.756	5.37254	136.731	4.49762	4.11535	7.37261	4.10792	181.573	6.12548	6.19013	9.24424
Q9ME01	Q9ME01_DROME	Cytochrome b	mt:Cyt-b cob CYTB Cytb cytb CG34090	391.928	476.608	552.341	455.498	422.697	359.756	454.306	409.571	556.954	355.719	462.48	345.36	505.604	356.765	512.557	317.22
Q9VZI1	Q9VZI1_DROME	Transgelin	Chd64 CG14996 Dmel_CG14996	257.412	317.099	377.04	381.432	330.807	373.953	424.024	417.787	393.953	314.002	251.7	410.116	554.158	537.026	819.014	654.997
M9PJQ5	M9PJQ5_DROME	Wings up A, isoform K (Wings up A, isoform L) (Wings up A, isoform M)	wupA CG7178 Dmel_CG7178	155.258	80.6485	169.381	130.062	115.033	71.1125	114.638	101.236	116.095	67.2196	67.3621	103.817	205.934	262.706	526.616	291.532
Q8MYS0	Q8MYS0_DROME	RH74035p	Hlc CG1666	5.73015	32.978	30.9273	22.2709	33.9427	24.2897	34.787	41.7813	30.9708	18.9451	29.3462	24.6881	19.6757	6.01405	45.1219	7.01917
Q5IF77	Q5IF77_DROME	CG12608 (Fragment)	CG12608	62.0745	73.0233	79.831	78.0184	80.0831	70.9429	86.3453	105.223	84.0455	87.9985	61.409	48.4247	68.0747	15.0872	66.9409	82.0138
M9PEI9	M9PEI9_DROME	Probable methylthioribulose-1-phosphate dehydratase (MTRu-1-P dehydratase) (EC 4.2.1.109)	CG11134 Dmel_CG11134	572.686	388.561	512.141	430.729	398.547	410.367	397.809	426.46	265.735	453.154	420.872	447.417	302.48	190.096	443.008	401.15
Q9VDC9	Q9VDC9_DROME	O-GlcNAcase (EC 2.3.1.48) (EC 3.2.1.35) (RE69909p)	Oga CG5871 Dmel_CG5871	205.265	209.439	256.356	223.195	251.405	275.867	244.209	218.395	294.867	254.876	257.569	253.826	265.957	266.873	231.359	200.798
Q7PLP4	Q7PLP4_DROME	Uncharacterized protein, isoform B (Uncharacterized protein, isoform E)	CG41099 Dmel_CG41099	217.592	279.521	241.479	221.572	288.896	280.447	224.306	287.226	248.652	254.396	205.179	203.967	98.5348	262.456	279.696	129.806
Q9W0B3	Q9W0B3_DROME	CG7967 (GH19706p) (RH70193p)	Vta1 CG7967 Dmel_CG7967	613.517	176.681	587.067	237.138	256.958	255.804	177.291	175.197	255.812	242.103	168.996	2263.06	611.133	108.138	169.882	242.757
Q0E9I5	Q0E9I5_DROME	Down syndrome cell adhesion molecule 1, isoform R	Dscam1 Dscam CG17800 Dmel_CG17800	4.67357	20.9993	34.896	16.3284	31.8781	37.6206	35.96	16.9087	31.5309	28.5504	20.4923	21.6172	8.9494	30.3431	48.3542	39.6057
Q7JYH3	Q7JYH3_DROME	NADH dehydrogenase (Ubiquinone) B14.7 subunit (RE70703p) (RH51452p)	ND-B14.7 CG9350 Dmel_CG9350	59.0395	65.5934	55.9341	67.2523	57.0568	56.4419	54.6226	61.5404	66.2455	62.3394	43.7894	58.8076	61.5502	38.4119	50.2432	36.9707
Q9VU35	Q9VU35_DROME	RH34413p (Uncharacterized protein)	CG11267 Dmel_CG11267	6612.1	3890.64	4668.85	5058.75	2867.12	4394.63	3912.58	4901.2	3216.12	3224	3518.31	4298.48	3915.89	4072.64	4987.92	5890.53
Q95VY8	Q95VY8_DROME	Protein tyrosine phosphatase	PRL-1 CG4993	38.462	45.4485	41.2053	32.673	78.0319	46.553	38.202	51.2652	71.5266	31.3471	47.2614	40.4314	66.4633	52.3977	68.3655	73.2403
H1UUD2	H1UUD2_DROME	Ferritin (EC 1.16.3.1)	Fer1HCH Fer1HCH-RD CG2216 Dmel_CG2216	2509.94	2403.69	2757.32	2474.8	3795.69	3126.71	2700.1	2446.32	3507.98	2604.73	2561.7	2889.35	3744.95	2771.99	3371.76	3045.54
Q7JN06	Q7JN06_DROME	Boundary element associated factor (Boundary element-associated factor of 32kD, isoform A)	BEAF-32 BEAF-32A CG10159 Dmel_CG10159	163.547	196.263	159.487	174.319	178.709	190.753	179.497	202.762	112.902	178.229	221.842	134.678	208.602	209.456	239.668	228.428
Q9VGP7	Q9VGP7_DROME	Mitochondrial ribosomal protein L40 (RE65766p)	mRpL40 mRpL22-24 CG5242 Dmel_CG5242	262.258	269.936	266.695	257.456	270.296	214.005	234.193	257.096	225.055	253.385	259.09	181.164	169.099	224.735	312.476	250.888
Q0E8G6	Q0E8G6_DROME	CG3689, isoform C (EC 3.-.-.-)	CG3689 Dmel_CG3689	494.364	395.199	514.415	456.184	612.368	506.173	508.709	466.431	530.441	448.896	520.595	497.926	492.514	549.14	543.033	620.169
Q8MSW0	Q8MSW0_DROME	Isoleucyl-tRNA synthetase, isoform A (Isoleucyl-tRNA synthetase, isoform C) (Isoleucyl-tRNA synthetase, isoform D) (EC 6.1.1.5) (LD27166p)	IleRS Aats-ile CG11471 Dmel_CG11471	1921.61	1848.46	2055.01	1873.75	2154.06	2085.28	2107.65	1840.22	2108.18	1781.57	1869.41	1989.27	2121.55	1765.17	1812.01	1784.98
M9PGL7	M9PGL7_DROME	Translocase of outer membrane 40, isoform C	Tom40 CG12157 Dmel_CG12157	1409.38	1306.31	1437.25	1379.49	1405.04	1503.28	1426.78	1406.21	1303.35	1406.13	1452.97	1438.89	1163.7	1329.05	1408.44	1458.72
Q9W199	Q9W199_DROME	Mitochondrial ribosomal protein S17 (RE28524p)	mRpS17 CG4326 Dmel_CG4326	122.905	147.199	162.847	158.992	176.203	172.995	154.296	151.839	161.08	147.637	164	137.774	85.8103	119.777	118.176	353.302
Q9VGF5	Q9VGF5_DROME	LP09696p (Transport and golgi organization 9, isoform A) (Transport and golgi organization 9, isoform B)	Tango9 CG10007 Dmel_CG10007	27.5878	19.3702	14.665	19.4247	35.7835	20.9737	23.853	24.5675	20.8713	17.9916	28.0197	29.2636	16.7937	4.62652	10.2458	18.5736
Q9VN82	Q9VN82_DROME	Canoe, isoform E (Canoe, isoform J) (FI05483p)	cno cno-RB CG42312 Dmel_CG42312	39.9939	31.9523	28.734	32.3683	53.4928	37.0138	37.4996	34.2798	52.8931	40.1427	36.8386	38.6026	40.1859	37.9755	51.3441	31.1357
P41094	RS18_DROME	40S ribosomal protein S18	RpS18 CG8900	14433.5	14107	15427.4	14932.1	16580	15780.7	14759.6	14797.7	14918.6	13339.3	13770.8	15604.1	15050.8	14851.4	18204.8	14647.9
O96046	O96046_DROME	Cortactin	Cortactin DCortactin CG3637	100.612	134.662	127.744	177.069	157.085	176.736	157.181	151.327	148.116	168.476	157.68	113.758	158.116	177.446	140.115	173.424
Q9VHN6	RM19_DROME	39S ribosomal protein L19, mitochondrial (L19mt) (MRP-L19)	mRpL19 CG8039	301.381	360.372	354.509	337.529	435.523	367.323	342.9	351.648	417.029	352.983	341.523	247.036	319.742	228.842	250.637	220.893
Q8SX32	Q8SX32_DROME	Arginine methyltransferase 8 (EC 2.1.1.-) (EC 2.1.1.125) (EC 2.1.1.126) (RE49877p)	Art8 CG16840 Dmel_CG16840	61.558	74.6639	81.0388	75.9991	76.082	46.7864	40.4999	71.7264	82.701	62.3587	62.127	17.1979	75.9802	74.7445	53.0214	26.8912
Q9W392	Q9W392_DROME	CG7033 (SD02216p)	CG7033 Dmel_CG7033	7049.17	6997.21	7562.77	6645.14	7054.84	8411.57	7344.43	7456.03	5975.37	7097.37	7117	7803.54	6833.05	7798.36	7403.97	7946.66
Q8MRG6	Q8MRG6_DROME	Precursor RNA processing 3, isoform B (RE44079p)	Prp3 CG7757 Dmel_CG7757	126.579	116.376	119.767	131.86	132.789	167.164	127.736	128.044	132.914	106.043	91.1638	109.432	123.417	169.296	30.8177	213.895
Q9VX09	ARP8_DROME	Actin-related protein 8	Arp8 CG7846	9.91067	10.8526	15.758	7.5859	14.0537	11.0296	33.5112	17.6981	7.72522	11.1905	11.1715	7.68701	101.635	9.86921	11.3048	4.08238
B7Z0X1	B7Z0X1_DROME	Serine hydroxymethyltransferase (EC 2.1.2.1)	CG3011 Dmel_CG3011	2381.06	2779.53	2652.77	2549.14	2678.67	2753.29	2769.39	2699.99	2987.3	2680.27	2842.03	2826.54	3125.06	2729.25	2266.68	2685.21
Q9VMH4	Q9VMH4_DROME	CG9175, isoform A (CG9175, isoform B) (FI09914p)	CG9175-RA CG9175 Dmel_CG9175	78.4032	33.293	44.9645	46.9848	30.978	22.2144	28.331	54.2513	43.9533	88.8387	35.3988	33.1009	50.9938	55.6722	38.5486	25.347
Q9VXY9	Q9VXY9_DROME	Opossum, isoform A (Opossum, isoform C)	opm CG9053 Dmel_CG9053	458.885	476.396	500.069	497.645	470.143	451.42	439.733	489.589	466.56	432.77	496.85	487.28	504.975	552.361	593.081	509.324
Q95U20	Q95U20_DROME	GH13793p (Optic atrophy 1 ortholog, isoform B)	Opa1 opa1-like CG8479 Dmel_CG8479	360.051	298.404	357.775	411.99	384.11	403.399	366.289	429.572	397.257	358.556	396.546	373.393	350.254	319.346	446.32	432.443
E2QD65	E2QD65_DROME	Ribosomal protein S19a, isoform C (Ribosomal protein S19a, isoform D) (Ribosomal protein S19a, isoform E)	RpS19a CG4464 Dmel_CG4464	8998.23	8264.28	9806.14	9244.67	10196.2	9443.12	9064.07	9898.22	6443.69	8308.42	8633.06	9584.07	9068.95	10040.6	10877.5	10593.7
Q7K561	Q7K561_DROME	CG8503 (GH11294p)	SmydA-1 CG8503 Dmel_CG8503	109.141	203.203	177.774	219.205	233.165	203.371	205.818	221.463	230.167	202.959	185.399	160.017	154.445	193.71	163.19	204.58
A1ZAW0	A1ZAW0_DROME	Dicer-2, isoform A (EC 3.1.26.3) (EC 3.6.1.3) (FI15132p1)	Dcr-2 Dcr-2-RA CG6493 Dmel_CG6493	223.777	246.06	169.425	203.277	256.09	227.886	234.241	228.942	269.537	240.651	222.365	194.536	231.004	208.774	192.516	229.001
O76904	O76904_DROME	EG:8D8.1 protein (Female sterile (1) nasrat) (RE10379p)	fs(1)N EG:8D8.1 CG11411 Dmel_CG11411	31.7725	48.207	38.0807	66.6712	47.2723	36.692	26.659	19.158	46.9397	49.1605	43.3104	43.8345	52.1181	46.2652	26.7259	42.3914
P26270	PSMD7_DROME	26S proteasome non-ATPase regulatory subunit 7 (26S proteasome regulatory subunit RPN8) (26S proteasome regulatory subunit S12) (Proteasome subunit p39B) (Proteasome subunit p40) (Protein Mov34)	Rpn8 Mov34 CG3416	1371.82	1202.67	1058.08	1190.87	924.941	983.271	1159.39	1221.96	1005.9	1288.41	1186.22	1223.33	1014.25	1230.81	1170.84	1174.03
Q9VQB4	Q9VQB4_DROME	CG3609, isoform A (EC 1.-.-.-) (CG3609, isoform B) (CG3609, isoform C) (LD06553p)	CG3609 Dmel_CG3609	921.009	798.349	730.994	739.34	702.391	778.044	658.148	756.47	739.378	719.66	775.699	877.092	801.512	847.186	894.747	827.012
Q8SX43	Q8SX43_DROME	Sulfhydryl oxidase (EC 1.8.3.2)	Alr CG12534	2770.82	2937.92	2797.07	2689.55	31.8921	3361.05	1185.06	2147.71	29.5793	3874.24	3262.17	4293.75	890.354	3634.68	3714.61	5840.72
Q9VFF0	Q9VFF0_DROME	GH01077p (Ubiquinol-cytochrome c reductase core protein 1, isoform A) (EC 1.10.2.2) (EC 3.4.24.-) (EC 3.4.24.64) (Ubiquinol-cytochrome c reductase core protein 1, isoform B)	UQCR-C1 CG3731 Dmel_CG3731	8170.75	6776.17	8091.62	7324.5	7732.54	8965.67	8047.65	8001.38	7494.05	7040.07	7659.4	7957.59	8323.64	8199.04	8365.23	8854.17
Q24216	Q24216_DROME	Cyclin-dependent kinase 7 (EC 2.7.11.-) (EC 2.7.11.22) (EC 2.7.11.23) (IP01401p)	Cdk7 CG3319 Dmel_CG3319	106.547	160.174	144.136	130.332	167.777	153.661	141.596	151.419	148.447	161.342	142.831	135.652	102.244	105.302	127.909	142.317
Q9VL52	SOYB_DROME	Putative ATP-dependent RNA helicase SoYb (EC 3.6.4.13) (Sister of Yb)	SoYb CG31755	331.297	273.382	172.968	304.573	191.398	202.109	228.49	241.385	317.103	282.042	243.933	10.7783	270.376	285.833	209.536	342.938
Q9VTF9	UFD1_DROME	Ubiquitin fusion degradation protein 1 homolog (UB fusion protein 1)	Ufd1-like UFD1L CG6233	185.713	239.93	164.221	296.618	235.673	272.815	251.635	329.13	211.77	300.002	286.569	242.068	267.187	156.962	131.851	203.223
Q7KK90	Q7KK90_DROME	GH14654p (Glutathione S transferase E1) (EC 2.5.1.18) (Glutathione S-transferase)	GstE1 Gst3 CG5164 Dmel_CG5164	745.452	541.403	489.234	525.937	456.748	486.579	532.199	462.818	513.615	519.923	478.415	590.544	592.581	455.435	515.149	480.237
Q9VT61	Q9VT61_DROME	CG8108, isoform A (CG8108, isoform B) (LD27033p)	CG8108 Dmel_CG8108	386.75	458.098	450.715	465.544	462.26	471.975	479.2	461.409	464.124	501.405	452.52	459.531	603.861	563.444	501.672	557.141
Q9VC94	Q9VC94_DROME	CG5728 (LD41803p)	CG5728 Dmel_CG5728	276.498	327.417	353.323	342.168	337.725	340.191	386.465	350.04	392.725	303.279	308.069	361.093	444.116	410.891	467.417	439.158
E1JIL5	E1JIL5_DROME	Deleted.		99.4025	195.855	182.375	169.424	225.36	190.235	160.732	217.11	157.457	186.135	185.518	123.075	96.9213	97.9774	102.827	110.682
T2GGB6	T2GGB6_DROME	FI21646p1	CG12018-RA	598.786	621.033	626.048	640.84	745.008	673.875	594.994	665.781	599.263	654.27	670.952	674.575	652.232	620.343	468.831	523.426
A4V1Q1	A4V1Q1_DROME	Boule, isoform C	bol CG4760 Dmel_CG4760	38.7932	26.9067	45.8916	54.7636	26.8848	25.8422	46.1148	24.0155	47.9852	54.398	93.89	49.6719	40.992	32.2005	39.8876	59.4165
Q7JR58	Q7JR58_DROME	CG6543, isoform A (EC 4.2.1.17) (CG6543, isoform B) (LD24265p)	CG6543 Dmel_CG6543	4788.38	5279.99	5782.15	5355.36	5608.52	6006.94	5191.14	5923.67	5523.44	5220.55	5478.99	5427.88	5600.14	5350.59	5322.96	5326.82
Q9VBV5	SIL1_DROME	Nucleotide exchange factor SIL1	CG10420	868.951	99.0501	110.445	565.235	171.588	109.007	95.0499	100.155	94.4974	469.428	107.901	561.784	122.105	90.2303	100.07	111.03
E2QCN4	E2QCN4_DROME	Not1, isoform F	Not1 CG34407 Dmel_CG34407	721.856	704.925	741.669	626.453	708.829	663.404	603.348	632.305	748.692	590.654	606.373	583.341	719.154	668.388	648.481	706.776
Q9VGF7	Q9VGF7_DROME	Glutamate carrier 1, isoform A (Glutamate carrier 1, isoform B) (SD15982p)	GC1 CG18347 Dmel_CG18347	586.54	556.277	542.118	611.23	558.548	614.978	608.051	679.255	603.859	608.742	540.879	667.935	620.221	574.053	602.44	499.166
P92030	P92030_DROME	Egalitarian	egl CG4051	38.3864	40.4327	31.8852	51.7927	51.4607	56.567	44.4307	40.3552	43.2312	45.1161	52.6254	40.7072	43.592	44.4546	30.1799	49.1524
Q8IRQ5	Q8IRQ5_DROME	LP02262p (Lethal (1) G0255, isoform B) (EC 4.2.1.2)	l(1)G0255 l(1)G0255-RB CG4094 Dmel_CG4094	2654.95	2628.75	2676.04	2602.26	2580.04	2842.56	2705.21	2793.08	2406.34	2539.92	2657.27	2791.43	2825.67	2565.02	2737.88	2744.82
Q9VM18	Q9VM18_DROME	Trehalose 6-phosphate phosphatase (EC 3.1.3.12)	CG5177 Dmel_CG5177	78.7242	59.3452	75.4939	48.4201	45.2621	26.3154	75.566	45.6651	119.573	34.3556	41.5916	51.6658	169.084	134.382	226.347	134.948
Q9W1H5	Q9W1H5_DROME	Decapping protein 1, isoform A (Decapping protein 1, isoform B)	DCP1 CG11183 Dmel_CG11183	75.0602	152.536	115.459	114.185	141.756	160.378	123.536	132.914	86.6007	117.705	140.907	136.496	76.5112	104.655	51.9171	90.419
Q7YU24	MARF_DROME	Transmembrane GTPase Marf (EC 3.6.5.-) (Mitochondrial assembly regulatory factor) (Mitofusin)	Marf dmfn CG3869	8.9848	30.6198	39.5781	34.7309	34.9706	37.2697	45.8713	38.0737	41.998	39.0684	32.7328	37.599	39.4119	36.7486	53.8477	31.0905
Q9VSN9	Q9VSN9_DROME	GM04779p (Signal recognition particle receptor beta, isoform A) (Signal recognition particle receptor beta, isoform B)	SrpRbeta SrpR-beta CG33162 Dmel_CG33162	468.643	415.962	493.644	560.728	452.749	549.098	581.389	600.183	373.841	472.076	455.485	474.438	453.922	553.148	579.264	558.309
Q9VW53	Q9VW53_DROME	FI01414p (Mtr3) (EC 3.1.13.-)	Mtr3 CG8025 Dmel_CG8025	53.4453	65.5927	54.2401	60.0817	55.9115	50.813	57.3913	32.2258	73.1029	82.0929	63.4672	62.2325	60.2371	51.3818	75.1849	91.5604
Q9VDC3	Q9VDC3_DROME	Adaptor protein complex 2, sigma subunit (RE35245p)	AP-2sigma AP-2-sigma CG6056 Dmel_CG6056	34.8168	36.9898	47.525	35.9125	43.0114	33.5671	23.9606	25.0013	55.9883	151.132	266.166	244.569	57.1236	27.8819	42.2693	50.8041
J9TIE4	J9TIE4_DROME	Cytochrome c oxidase subunit 2	COX2	2285.7	3056.27	3316.19	3334.13	3426.96	3301.84	3283.49	3502.81	4091.25	3032.93	3198.42	3373.75	3506.81	3094.81	2986.49	3616.01
Q9W2Y3	NNRE_DROME	NAD(P)H-hydrate epimerase (EC 5.1.99.6) (NAD(P)HX epimerase)	CG2974	70.7006	72.9701	58.3	86.0344	70.9689	64.9805	36.2917	62.8599	85.7962	95.9913	85.65	62.8596	89.6777	61.3722	61.1005	60.0285
E4NKH1	E4NKH1_DROME	RT10449p (Fragment)	Gp150-RC	145.485	136.744	118.266	122.254	198.599	178.968	123.348	133.908	223.468	168.596	179.276	426.465	198.058	228.397	207.32	212.113
Q9VCA9	SPCS3_DROME	Signal peptidase complex subunit 3 (EC 3.4.-.-) (Microsomal signal peptidase 22 kDa subunit) (SPC22) (SPase 22 kDa subunit)	Spase22-23 CG5677	429.082	409.412	438.619	485.743	528.083	422.955	501.998	465.22	474.13	473.472	470.802	520.505	474.535	528.658	471.373	524.443
Q9VD29	Q9VD29_DROME	RE74312p (Sar1 ortholog, isoform A) (Sar1 ortholog, isoform C) (Sar1 ortholog, isoform D) (Sar1 ortholog, isoform E)	Sar1 sar1 CG7073 Dmel_CG7073	1337.95	1257.46	1475.43	1341.48	1242.9	1264.55	1289.6	1331.07	1390.88	1142.94	1214.61	1459.85	1512.35	1516.59	1798.65	1818.49
Q9VG38	Q9VG38_DROME	Suppressor of fused homolog	Su(fu) CG6054 Dmel_CG6054	184.277	218.915	192.869	218.026	220.822	202.364	216.719	268.42	205.367	191.703	167.697	210.67	198.504	184.836	113.455	181.319
Q8IRJ9	Q8IRJ9_DROME	Glycerol kinase, isoform B (EC 2.7.1.30)	Gk1 Gyk CG18374 Dmel_CG18374	51.1838	49.73	184.378	217.269	66.7986	63.3818	34.3036	66.8397	65.3463	62.2597	39.5285	70.9991	71.6182	78.6788	62.0284	16.4329
P29613	TPIS_DROME	Triosephosphate isomerase (TIM) (EC 5.3.1.1) (Triose-phosphate isomerase)	Tpi CG2171	8456.05	7905.34	8157.43	7946.49	6766	7338.94	7830.32	8380.73	7732.13	7398.65	7874.8	8297.43	7692.2	8229.81	9087.88	8167.48
Q9VKX2	Q9VKX2_DROME	Malate dehydrogenase (EC 1.1.1.37)	Mdh1 CG5362-RA CG5362 Dmel_CG5362	8402.74	7029.67	7693.09	7347.84	7903.95	8595.8	7936.75	7943.29	7675.67	7298.04	7896.59	8460.29	8444.36	8547.91	8864.79	8333.37
Q9W0P4	Q9W0P4_DROME	CG3402 (LD06317p)	CG3402 Dmel_CG3402	17.969	16.2812	29.1092	31.0573	25.2139	16.0871	89.976	76.0151	27.3499	18.0608	20.0902	36.6081	23.4964	28.9148	32.5431	30.3854
Q9VTH0	Q9VTH0_DROME	Procollagen lysyl hydroxylase, isoform A (EC 1.14.11.4) (Procollagen lysyl hydroxylase, isoform B)	Plod CG6199 Dmel_CG6199	104.196	122.451	172.785	170.215	186.965	157.198	212.823	140.515	193.34	135.614	129.769	160.696	266.833	326.024	392.504	363.184
P06604	TBA2_DROME	Tubulin alpha-2 chain	alphaTub85E TUBA85E CG9476	6233.94	5158.19	6037.24	6375.15	5425.23	6528.61	7586.51	7476.63	5136.82	6245.63	6746.28	7342.33	5639.81	6827.12	6782.39	8056.36
E1JIJ5	E1JIJ5_DROME	Vacuolar H[+]-ATPase 55kD subunit, isoform C (EC 3.6.3.14)	Vha55 CG17369 Dmel_CG17369	3976.87	3829.42	4018.14	3510.29	3270.62	3651.13	3798.5	3722.6	3245.46	3543.67	3529.54	4007.51	3667.7	4047.69	4488.67	3936.4
Q8MSV1	Q8MSV1_DROME	Protein yippee-like	Yippee CG1989 Dmel_CG1989	66.2817	69.1815	62.1742	100.134	95.8982	82.4724	81.6216	91.6738	86.8853	72.2763	25.4457	14.0863	90.8859	17.2353	38.6544	128.08
Q9VPX5	Q9VPX5_DROME	Vacuolar protein sorting-associated protein 29 (Vesicle protein sorting 29)	Vps29 CG4764 Dmel_CG4764	129.976	152.791	67.6079	198.279	190.114	163.901	179.554	181.182	147.815	171.161	177.243	148.065	258.204	143.055	78.1225	105.521
Q9VRL0	Q9VRL0_DROME	Cytochrome c1, isoform A (Cytochrome c1, isoform B) (GM14501p)	Cyt-c1 CG4769 Dmel_CG4769	789.174	807.656	781.876	710.244	940.439	724.649	846.444	856.789	756.493	679.268	754.32	788.598	906.205	800.048	1037.58	650.633
X2JDI1	X2JDI1_DROME	Serine/threonine-protein phosphatase (EC 3.1.3.16)	mts CG7109 Dmel_CG7109	6026.56	6576.43	5981.46	5997.97	5542.13	6137.36	5610.39	6123.73	5722.28	5386.47	5898.89	6267.41	6385.88	5921.89	6225.9	6059.71
B5RJ76	B5RJ76_DROME	Uroporphyrinogen decarboxylase (EC 4.1.1.37)		586.126	523.29	425.152	548.874	417.497	412.709	507.649	508.135	643.585	535.333	594.273	500.323	471.368	468.18	374.923	479.641
Q9VRQ7	Q9VRQ7_DROME	DNA polymerase epsilon subunit 2 (EC 2.7.7.7) (DNA polymerase II subunit 2)	DNApol-epsilon58 CG10489 Dmel_CG10489	251.99	197.728	123.068	110.331	170.924	529.812	459.397	135.755	138.649	152.715	351.092	495.698	171.687	129.287	173.842	3393.81
O96607	O96607_DROME	Homer (Homer, isoform A) (Homer, isoform D) (LD03829p)	homer CG11324 Dmel_CG11324	121.418	93.9839	118.125	102.04	106.61	100.495	75.5845	101.388	62.1356	75.7835	84.475	93.4472	61.3045	59.1109	83.8183	51.4393
Q9VLN1	WDR82_DROME	WD repeat-containing protein 82	Wdr82 CG17293	171.947	216.374	211.478	175.464	180.622	165.241	187.545	169.347	154.403	184.646	170.054	195.847	202.572	312.302	222.28	94.7282
X2JL49	X2JL49_DROME	CG7332, isoform B	CG7332 Dmel_CG7332	154.941	128.275	122.565	134.859	138.118	151.709	171.633	136.98	114.872	144.372	145.145	170.118	117.463	103.451	131.808	124.221
Q7KK96	Q7KK96_DROME	Structural maintenance of chromosomes protein	SMC2 CG10212 Dmel_CG10212	1761.71	1839.48	1958.56	1989.58	1897.09	808.19	2019.95	795.982	837.722	736.861	845.078	1899.75	2280.53	2060.17	2175.19	2127.66
Q7K0L7	Q7K0L7_DROME	LP01207p (Thiamine pyrophosphate carrier protein 1, isoform A) (Thiamine pyrophosphate carrier protein 1, isoform B)	Tpc1 CG6608 Dmel_CG6608	3.09705	23.4993	19.343	25.2043	21.9015	32.7247	16.8283	36.2259	36.8872	21.0139	3.09059	23.0993	56.6998	19.6188	3.54275	15.3768
C0MJA0	C0MJA0_DROME	CG17950-PA (High mobility group protein D, isoform C) (High mobility group protein D, isoform D)	HmgD CG17950 Dmel_CG17950	133.274	174.795	167.596	157.179	183.468	141.17	191.707	223.075	232.685	168.734	164.66	170.867	195.388	245.341	166.876	216.316
Q9VVA4	Q9VVA4_DROME	CG9674, isoform A (CG9674, isoform D) (EC 1.4.1.13) (EC 1.4.1.14) (GH26789p)	CG9674 Dmel_CG9674	833.734	913.02	781.102	853.681	972.097	912.285	905.195	817.622	907.388	866.061	871.59	822.826	922.985	803.941	744.785	781.753
H0RNK7	H0RNK7_DROME	FI16824p1 (Rtf1, isoform B)	Rtf1 Rtf1-RA CG10955 Dmel_CG10955	76.2574	115.644	118.105	92.428	92.2765	111.702	136.462	149.192	114.519	130.162	110.177	93.1417	131.097	135.622	129.404	99.3681
M9PGG8	M9PGG8_DROME	Uncharacterized protein, isoform B (Uncharacterized protein, isoform C) (Uncharacterized protein, isoform D)	CG17493 Dmel_CG17493	174.029	143.24	159.954	139.878	98.7983	82.867	117.421	183.296	127.194	172.144	126.909	139.553	66.5935	62.3489	112.571	115.802
Q9VUN8	Q9VUN8_DROME	Sugar transporter SWEET	CG7272 Dmel_CG7272	33.75	49.0813	87.7705	79.2588	14.75	31.716	64.2621	49.7658	48.7879	3.01782	30.8585	43.3584	46.5681	60.0034	145.139	126.102
A4V2S3	A4V2S3_DROME	C-terminal binding protein, isoform B (EC 1.1.1.-) (C-terminal binding protein, isoform C) (C-terminal binding protein, isoform D)	CtBP CG7583 Dmel_CG7583	1937.04	2110.22	2531.03	2214.5	2360.74	2216.97	2452.3	2556.97	2292.95	2091.39	2275.89	2461.84	2569.2	2693.53	2753.79	2755.78
Q27367	CRQ_DROME	Protein croquemort (d-CD36)	crq CG4280	149.201	89.2005	74.0623	63.2392	75.2792	55.6869	59.8044	69.1312	70.4488	60.0572	67.3977	51.357	66.8481	54.0412	48.1409	23.7982
Q9VBD6	Q9VBD6_DROME	RT03118p (TweedleJ)	TwdlJ TwdlJ-RB CG5471 Dmel_CG5471	1006.46	956.105	1092.35	942.241	103.045	1104.13	96.0994	1019.18	1071.29	974.926	1070.93	1220.59	1216.81	1022.09	1273.07	1159.01
E8NH59	E8NH59_DROME	RE48478p (WRN exonuclease, isoform C)	WRNexo WRNexo-RB CG7670 Dmel_CG7670	46.459	52.435	47.6256	45.0174	50.415	47.257	24.8751	32.3452	76.5885	62.749	49.1327	37.4123	38.1033	44.9392	7.65987	26.361
P48588	RS25_DROME	40S ribosomal protein S25	RpS25 RpS31 CG6684	8432.7	7796.23	8620.65	8483.61	9486.3	9320.23	7979.11	8690.09	9785.37	7211.41	7397.7	8511.08	8960.61	8557.42	10070.8	9801.63
Q9VP47	TSR1_DROME	Pre-rRNA-processing protein TSR1 homolog	CG7338	104.556	148.017	148.336	146.858	165.53	171.355	170.281	123.95	197.791	135.92	157.116	132.678	152.119	142.609	181.35	147.641
P06754	TPM1_DROME	Tropomyosin-1, isoforms 9A/A/B (Cytoskeletal tropomyosin) (Tropomyosin II)	Tm1 TmII CG4898	1463.62	1370.29	1766.36	1471.99	1405.37	1246.49	1498.72	1374.88	1056.13	1392.77	1343.98	1597.26	1527.54	1932.28	2632.52	1988.86
H1ZYG4	H1ZYG4_DROME	Putative uncharacterized protein Rheb	Rheb	157.964	127.348	102.417	178.996	213.695	206.513	145.841	138.377	162.695	174.723	148.982	167.328	175.565	208.935	142.354	190.848
Q9VY28	RT25_DROME	Probable 28S ribosomal protein S25, mitochondrial (MRP-S25) (S25mt)	mRpS25 CG14413	281.968	360.595	321.121	389.88	374.891	398.529	341.328	384.054	384.862	272.348	283.15	293.72	308.653	30.8387	241.249	232.081
Q9W1G7	Q9W1G7_DROME	LD21576p (MIP15604p) (Nucleosome assembly protein 1, isoform A) (Nucleosome assembly protein 1, isoform B) (Nucleosome assembly protein 1, isoform C)	Nap1 Nap1-RA CG5330 Dmel_CG5330	4549.22	5362.12	4925.46	4572.41	4322.05	4669.66	4518.18	4731.81	5199.27	4681.67	5013	4893.3	4362.18	4774.36	4434.32	4611.58
Q9VGM2	Q9VGM2_DROME	Fatty acid bindin protein, isoform B (RH06221p) (RH49003p)	fabp CG6783 Dmel_CG6783	10722.6	9555.56	10733.8	11052.8	13337.3	13319.3	9726.88	11044.6	12863.6	10172	10373.2	12670.3	12860.5	10630.9	10622.7	11836.4
P40304	PSB1_DROME	Proteasome subunit beta type-1 (EC 3.4.25.1) (Proteasome 26 kDa subunit)	Prosbeta6 l(3)73Ai PROS-26 Pros26 CG4097	3934.68	3013.75	3554.25	3523.87	3493.07	3950.44	3713.83	4112.6	3559.52	3568.89	3689.55	3829.11	3767.88	3694.33	3609.26	3956.29
Q9VHX4	Q9VHX4_DROME	CG2767 (EC 1.1.1.2) (LD24679p)	CG2767 Dmel_CG2767	7694.71	6082.11	7033.89	6610.62	3044.27	5020.74	6846.71	6963.09	3898.07	6392.9	6158.52	6708.68	4855.18	5990.18	6381.77	5382.08
Q7JVG2	Q7JVG2_DROME	Aps, isoform A (EC 3.6.1.52) (Aps, isoform B) (Aps, isoform C) (Hydrolase) (LD46602p)	Aps CG6391 Dmel_CG6391	534.351	622.267	636.052	752.613	821.347	776.642	609.472	681.78	784.946	641.956	713.807	570.405	703.86	545.17	672.819	592.18
O02002	CASP1_DROME	Caspase-1 (EC 3.4.22.-) [Cleaved into: Caspase-1 subunit p22; Caspase-1 subunit p13]	Dcp-1 CG5370	9.63196	8.62472	7.53819	11.9762	14.3184	72.9819	17.3511	16.9816	11.2851	17.2643	17.8623	7.98268	5.20204	9.43961	52.2807	60.0256
Q9I7H9	OGFD1_DROME	Prolyl 3-hydroxylase sudestada1 (EC 1.14.11.-) (2-oxoglutarate and iron-dependent oxygenase domain-containing protein 1 homolog)	sud1 CG18761 CG31120 CG44254	227.731	236.21	260.057	274.993	242.337	248.142	227.889	202.505	245.804	259.518	229.561	256.478	260.423	238.858	210.619	228.154
Q9VJZ5	Q9VJZ5_DROME	LD07294p (Two A-associated protein of 42kDa)	Tap42 CG31852 Dmel_CG31852	452.935	407.693	416.675	418.077	515.423	464.023	460.429	398.872	481.509	518.34	478.064	474.577	438.219	457.844	362.797	515.727
Q9VBP6	Q9VBP6_DROME	GH21316p (Succinic semialdehyde dehydrogenase, isoform A) (Succinic semialdehyde dehydrogenase, isoform B) (Succinic semialdehyde dehydrogenase, isoform C) (EC 1.2.1.16) (EC 1.2.1.24) (Succinic semialdehyde dehydrogenase, isoform D) (Succinic semialdehyde	Ssadh CG4685 Dmel_CG4685	283.248	318.322	290.019	308.619	319.929	302.169	301.841	341.167	327.523	341.024	272.702	298.302	288.771	302.655	174.227	250.98
Q9W229	Q9W229_DROME	40S ribosomal protein S24	RpS24 CG3751 Dmel_CG3751	8033.16	6914.04	8423.74	7943.79	8119.77	8917.55	8080.72	8217.92	8380.89	6987.35	7104.44	8893.68	9397.29	8531.99	9450.69	9369.44
Q9VS47	Q9VS47_DROME	CG8602, isoform A (CG8602, isoform B) (LD39967p)	CG8602 Dmel_CG8602	105.297	107.536	98.9697	94.2396	78.8647	81.5195	101.828	104.027	68.4114	87.946	66.7691	118.894	62.6925	82.1201	115.264	67.4652
C7LA75	C7LA75_DROME	Heat shock protein cognate 4, isoform G (EC 3.6.1.3) (LD25749p)	Hsc70-4 Hsc70-4-RA CG4264 Dmel_CG4264	55274.6	63659.6	59016.6	58191.1	63389.5	63936.5	58587.1	61439.6	55036.5	55673.8	46301	55014.7	77190.8	65313.4	60717	74324
M9PD09	M9PD09_DROME	CG7770, isoform B	CG7770 Dmel_CG7770	610.173	589.552	678.892	623.214	573.438	583.914	572.705	640.65	568.744	522.255	565.11	658.444	510.841	420.264	573.749	459.48
Q9VLQ9	Q9VLQ9_DROME	LD22082p (Sorting nexin 6, isoform A)	Snx6 CG8282 Dmel_CG8282	283.014	296.996	279.084	283.925	291.973	356.947	268.357	372.437	300.337	222.924	193.208	234.356	261.782	284.432	252.321	202.931
Q9VEJ0	Q9VEJ0_DROME	Peroxiredoxin 3 (EC 1.11.1.-) (EC 1.11.1.7) (SD08737p) (Thioredoxin peroxidase 3)	Prx3 Prx5037 CG5826 Dmel_CG5826	2692.52	2722.58	3155.94	2922.29	2967.58	3372.66	2778.95	3299	3236.71	2716.97	2852.54	3037.86	3454.03	2983	3827.02	3160.16
Q9VAC4	Q9VAC4_DROME	Nucleophosmin, isoform A (Nucleophosmin, isoform B)	Nph CG7911 Dmel_CG7911	857.709	860.995	902.526	979.732	893.636	1016.14	919.247	979.318	975.378	952.07	913.439	870.538	964.2	951.886	1051.95	942.209
Q7KMJ6	Q7KMJ6_DROME	BcDNA.GH11110 (Spenito, isoform A) (Spenito, isoform B) (Spenito, isoform C)	nito BcDNA.GH11110 CG2910 Dmel_CG2910	509.386	438.024	528.693	522.284	410.956	384.022	453.649	538.447	435.295	500.457	472.94	459.565	511.795	516.819	770.305	586.688
M9PID3	M9PID3_DROME	HP1 and insulator partner protein 1, isoform D	HIPP1 CG3680 Dmel_CG3680	16.0466	23.7245	21.8661	33.5096	33.7962	22.5094	37.394	27.0984	16.3668	12.0448	42.2881	17.5599	26.7971	24.2468	29.9389	21.3103
Q9VEG6	PERC_DROME	Chorion peroxidase (EC 1.11.1.7) (Peroxinectin-related protein) (Dpxt)	Pxt CG7660	578.603	1680.85	1396.34	1454.1	1662.92	1986.33	1294.92	1654.45	1322.17	1570.47	1673.49	1470.81	596.589	587.985	412.197	425.005
Q8IH14	Q8IH14_DROME	LD21345p (SD07604p) (Sister-of-Sex-lethal, isoform B) (Sister-of-Sex-lethal, isoform E)	ssx CG3056-RB EG:132E8.1 CG3056 Dmel_CG3056	380.641	386.713	466.881	423.977	428.955	431.187	502.873	434.163	386.64	472.012	408.859	380.427	601.558	468.312	394.242	642.515
Q8SX08	Q8SX08_DROME	RH31013p	Mat1 CG7614	431.614	64.2606	291.235	59.0018	96.9671	70.4158	80.5693	68.6666	57.8312	90.2882	44.9167	91.4953	148.347	43.688	39.414	42.2146
Q4V5C6	Q4V5C6_DROME	Phospholipid-transporting ATPase (EC 3.6.3.1)	CG31729	495.119	490.955	233.8	417.013	408.708	321.01	271.675	262.478	383.216	248.099	328.824	422.682	360.403	244.494	270.599	291.752
Q9XZ06	Q9XZ06_DROME	Nucleoporin 93kD-1	Nup93-1 CG11092 Dmel_CG11092	564.094	608.746	592.395	576.214	583.814	657.657	594.692	606.26	606.276	657.662	614.659	622.604	486.795	541.711	457.229	594.811
O76268	O76268_DROME	LD11641p (NTPDase 6) (NTPase) (NTPase, isoform A) (EC 3.6.1.15) (EC 3.6.1.42) (EC 3.6.1.6)	NTPase CG3059 Dmel_CG3059	169.994	196.474	199.753	209.64	231.319	173.832	223.685	234.964	254.552	190.953	182.543	210.371	296.373	238.583	323.918	302.431
Q9VQ61	Q9VQ61_DROME	Aspartate aminotransferase (EC 2.6.1.1)	Got2 CG4233 Dmel_CG4233	7041.17	5829.46	6009.43	6007.87	6496.51	6843.77	6518.48	6639.06	5664.17	6225.46	6601.81	6953.01	5805.1	6395.94	5646.58	6665.25
P05389	RLA2_DROME	60S acidic ribosomal protein P2 (Acidic ribosomal protein RPA1)	RpLP2 rpA1 RpP1 CG4918	1326.3	1373.7	1324.91	1729.24	1870.18	1701.8	1333.98	1615.42	1973.2	1281.34	1287.86	1501.09	1840.6	1557.8	1831.59	2028.34
X2JE06	X2JE06_DROME	Ribosomal protein L24, isoform B (Ribosomal protein L24, isoform C)	RpL24 CG9282 Dmel_CG9282	9910.26	9309.21	10718.5	10187.6	10204.8	11035.5	10316.3	10394.2	9526.25	9389.27	10030.2	11463	10998.6	11551.6	13350.3	11870.9
G7H833	G7H833_DROME	SD21962p1	Stim-RB	256.749	282.989	254.171	213.55	249.083	238.319	224.302	206.378	228.497	260.339	274.178	186.697	213.96	206.474	227.347	212.929
D3PFE0	D3PFE0_DROME	MIP16878p (Fragment)	dec-1-RC	58.6268	66.3644	42.2671	67.1284	46.0242	56.9037	18.4832	56.7555	9.33771	14.6022	15.7645	16.0283	27.6916	13.1918	9.82582	5.53379
Q8SY58	Q8SY58_DROME	CG4872 (GH02315p)	CG4872 Dmel_CG4872	11.3867	46.6921	31.6153	52.6356	52.6802	36.3629	54.445	53.3947	49.8466	22.5766	34.7167	7.01254	46.5316	43.1267	45.0697	379.404
Q7JZV0	LCP2A_DROME	Cuticular protein 47Eg (Larval cuticle protein 2A)	Cpr47Eg Lcp2a CG9070	44.3239	59.5197	71.3303	19.1646	16.2448	24.3494	10.1801	61.1991	8.16922	77.342	68.2961	34.0128	34.0502	65.9403	56.2583	5.33587
Q9VG91	Q9VG91_DROME	Uncharacterized protein, isoform A (Uncharacterized protein, isoform B)	CG10035 Dmel_CG10035	200.711	368.982	319.634	311.101	342.345	297.942	397.425	381.859	290.09	427.026	334.014	453.761	319.116	377.037	322.318	328.835
Q9W1H4	DNLI1_DROME	DNA ligase 1 (EC 6.5.1.1) (DNA ligase I) (DmDNA Lig I)	DNA-ligI CG5602	351.7	339.871	282.052	322.284	411.192	394.847	290.716	361.141	374.292	316.8	371.283	347.157	361.684	371.674	235.041	312.547
Q9VK60	Q9VK60_DROME	CG6180 (GH25425p)	CG6180 Dmel_CG6180	1754.18	1869.5	1925.19	1973.22	1659.84	1624.97	1765.7	1982.12	1972.24	1907.88	1836.65	1920.33	1790.99	1766.82	1583.5	1697.87
O77434	O77434_DROME	EG:34F3.8 protein (LD45288p) (Sec22 ortholog, isoform A)	Sec22 EG:34F3.8 CG7359 Dmel_CG7359	368.974	381.29	348.375	446.502	421.46	378.906	416.73	481.141	449.791	373.491	418.25	372.061	494.364	475.943	510.828	429.755
Q9VEG8	Q9VEG8_DROME	RE59232p (Uncharacterized protein)	CG7477 CG31249 Dmel_CG31249	366.761	325.815	310.343	311.435	289.018	334.305	316.617	283.388	225.026	294.915	286.695	316.421	243.982	328.928	309.184	276.576
Q7K0X3	Q7K0X3_DROME	CG2469, isoform A (CG2469, isoform B) (LD24034p)	CG2469 Dmel_CG2469	25.6587	42.53	31.1032	25.7746	42.1289	43.1956	31.0503	34.1777	35.5638	31.1328	34.1707	25.7051	39.3336	19.4833	48.2818	39.9854
Q9Y134	Q9Y134_DROME	L.2.35Df (Lethal (2) 35Df) (EC 3.6.1.3)	l(2)35Df l.2.35Df CG4152 Dmel_CG4152	309.687	347.78	389.777	375.953	356.536	397.08	379.799	395.164	382.377	341.028	391.621	318.643	407.379	401.023	386.919	413.004
Q23983	SNAP_DROME	Alpha-soluble NSF attachment protein (SNAP-alpha) (N-ethylmaleimide-sensitive factor attachment protein)	alphaSnap Snap CG6625	461.2	487.185	505.982	508.354	437.508	477.091	460.044	500.279	439.785	504.002	462.344	515.003	559.691	464.815	624.961	597.776
M9MSK3	M9MSK3_DROME	Tyrosine-protein kinase (EC 2.7.10.2)	Src64B CG7524 Dmel_CG7524	47.7345	54.0275	42.2308	42.6579	51.2584	43.1785	54.9282	61.3945	46.1911	43.8617	47.2448	39.8556	49.4268	60.8392	73.4974	54.2172
Q7JUP3	Q7JUP3_DROME	Caspar, isoform A (Caspar, isoform B) (LD03368p)	casp CG8400 Dmel_CG8400	209.953	284.261	236.791	288.801	270.972	302.302	262.485	296.9	229.576	275.661	288.621	265.21	176.407	229.138	143.857	265.588
Q9VW68	Q9VW68_DROME	CG7433, isoform A (CG7433, isoform B) (CG7433, isoform C) (EC 2.6.1.19) (CG7433, isoform D)	CG7433 Dmel_CG7433	3260.07	5070.06	5214.41	4856.31	5327.47	5631.57	5101.47	4940.6	5451.96	4786.97	4948.6	5027.88	5268.07	5237.78	5493.58	5409.24
Q9VB52	Q9VB52_DROME	LD05287p (Lethal (3) malignant brain tumor)	l(3)mbt CG5954 Dmel_CG5954	7.11783	6.0315	59.6539	79.0679	57.4481	109.117	56.6502	47.635	4.64755	52.6888	2.81001	4.47794	11.1118	43.7219	158.927	152.316
Q7K550	EIF3J_DROME	Eukaryotic translation initiation factor 3 subunit J (eIF3j)	Adam CG12131	276.786	364.621	334.777	457.452	408.675	423.27	383.881	433.336	448.021	482.442	413.127	357.08	535.418	471.323	500.132	529.084
Q9XZ61	Q9XZ61_DROME	Ubiquitin carboxyl-terminal hydrolase (EC 3.4.19.12)	Uch-L5 Uch-L3 CG31639 CG3431 Dmel_CG3431	3159.33	2337.45	2368.21	2389.51	2153.5	2104.56	2431.36	2408.78	2067.12	2251.61	2219.78	2348.87	1980.46	2337.41	2225.22	2469.43
Q9VX36	Q9VX36_DROME	NADH dehydrogenase (Ubiquinone) 24 kDa subunit, isoform A (NADH dehydrogenase (Ubiquinone) 24 kDa subunit, isoform B) (EC 1.6.5.3) (EC 1.6.99.3)	ND-24 CG5703 Dmel_CG5703	1583.11	1638.54	1613.64	1652.7	1281.93	1510.51	1541.03	1682.74	1552.55	1408.26	1490.78	1481.78	1397.48	1267.57	1573.52	1461.4
Q9V3D6	CPSF2_DROME	Probable cleavage and polyadenylation specificity factor subunit 2 (Cleavage and polyadenylation specificity factor 100 kDa subunit) (CPSF 100 kDa subunit)	Cpsf100 CG1957	425.108	294.69	317.833	306.189	314.274	234.972	359.931	132.2	331.991	307.145	237.276	233.324	247.008	358.021	223.273	328.615
Q9VW70	Q9VW70_DROME	CG7668, isoform A (CG7668, isoform C) (FI21813p1)	CG7668-RA CG7668 Dmel_CG7668	216.656	184.446	203.696	213.557	132.201	158.313	214.374	202.885	148.487	118.885	73.5714	182.765	155.153	184.975	147.845	138.38
Q9VNA3	Q9VNA3_DROME	GH21273p (Uncharacterized protein)	CG11999 Dmel_CG11999	450.768	445.474	514.276	472.386	439.356	380.247	453.237	477.611	409.863	497.226	421.253	480.096	378.458	408.133	556.803	394.193
Q9VPR1	Q9VPR1_DROME	GH02075p (Translocator protein)	Tspo CG2789 Dmel_CG2789	505.327	490.744	621.293	490.272	559.304	557.472	558.735	616.553	487.907	471.947	509.768	471.622	417.88	484.908	499.98	741.742
Q7K519	Q7K519_DROME	GH16429p (Ras-related GTP binding C/D ortholog)	RagC-D RagC CG8707 Dmel_CG8707	261.615	193.142	189.338	204.673	184.043	171.925	202.809	193.343	184.924	165.004	212.1	178.382	175.63	132.491	196.235	163.973
Q9W2I2	Q9W2I2_DROME	CG9752	CG9752 Dmel_CG9752	604.109	696.871	678.224	609.551	664.38	650.24	755.664	686.414	717.145	760.699	722.967	717	651.803	703.093	615.048	722.642
Q9V3K7	Q9V3K7_DROME	CG3793, isoform A (EC 2.1.1.-) (GH21948p)	BG:DS09217.4 CG3793 Dmel_CG3793	57.9911	52.2649	53.1263	64.1977	79.7911	52.5256	60.1137	69.4457	52.8938	59.5959	52.4141	39.8687	81.6446	72.2013	64.9757	29.2767
A4V4I8	A4V4I8_DROME	Shibire, isoform F (Shibire, isoform G) (Shibire, isoform J)	shi CG18102 Dmel_CG18102	960.191	1022.38	961.771	900.414	855.58	828.809	985.122	946.999	815.756	870.711	900.762	939.547	902.596	1059.19	1042.27	917.715
Q9W2D9	EIF3K_DROME	Eukaryotic translation initiation factor 3 subunit K (eIF3k) (eIF-3 p25)	CG10306	1225.59	1234.44	1273.38	1236.26	1221.48	1277.91	1324.77	1551.02	1358.04	1205.67	1169.55	1278.14	1356.04	1350.16	1270.43	1374.05
Q9VKZ7	Q9VKZ7_DROME	Nicalin	CG4972-RA CG4972 Dmel_CG4972	227.988	214.472	190.288	237.272	204.402	195.037	193.778	216.871	230.937	176.211	217.313	218.269	224.263	222.721	181.518	212.049
P40301	PSA2_DROME	Proteasome subunit alpha type-2 (EC 3.4.25.1) (PROS-Dm25) (Proteasome 25 kDa subunit)	Prosalpha2 PROS-25 Pros25 CG5266	4743.23	3995.67	4194.71	3971.34	4087.01	3916.66	3955.45	3937.41	4380.39	3988.24	4021.05	4311.65	4182.22	3921.67	3470.49	3889.26
Q9U1L2	Q9U1L2_DROME	CG3699 (EC 1.1.-.-) (EC 1.3.1.34) (EG:BACR7A4.14 protein)	EG:BACR7A4.14 CG3699 Dmel_CG3699	73.6193	49.1304	75.452	96.8738	62.1231	55.4881	54.7968	67.4663	146.888	47.9322	71.761	43.7619	160.783	150.883	208.122	114.048
H0RN81	H0RN81_DROME	Peptidyl-prolyl cis-trans isomerase	FK506-bp2-RA	8182.33	6161.1	7763.55	8938.56	6403.59	7663.45	5785.82	7473.31	7504.88	5240.98	6152.33	6964.14	7606.19	6502.83	7304.95	7939.92
Q9VEV1	Q9VEV1_DROME	LD10376p (Pak3, isoform A) (Pak3, isoform C) (EC 2.7.11.-) (EC 2.7.11.13)	Pak3 CG14895 Dmel_CG14895	42.843	64.6608	59.581	61.8241	75.7146	60.9775	58.6889	64.7239	51.5277	43.3617	41.9845	37.4701	72.9151	71.0649	78.7716	86.8046
Q9W3T2	Q9W3T2_DROME	CG4593, isoform A (CG4593, isoform B) (CG4593-PA) (FI02853p)	CG4593-RA CG4593 Dmel_CG4593	149.901	136.447	111.685	121.906	136.288	103.518	107.325	117.143	136.358	104.829	99.5905	76.7771	71.986	86.4409	56.8684	143.957
O96880	O96880_DROME	GH11150p (TFIIE large subunit) (Transcription factor IIEalpha)	TfIIEalpha TfIIE-alpha CG10415 Dmel_CG10415	55.2786	31.1499	56.5325	57.0348	62.8742	66.1322	44.8834	67.0189	39.4126	39.3172	52.1028	85.5387	47.2365	68.311	17.3683	60.7908
P08985	H2AV_DROME	Histone H2A.v (H2A.F/Z) (H2A.Z)	His2Av H2AvD His2AvD CG5499	27088.7	31038.6	38136.6	39269.9	34535.5	36857.6	39780.9	41291.7	40225.4	33725.8	37485.2	42417.6	52941.4	49017.6	56658.3	58534.6
Q9VBL3	Q9VBL3_DROME	CG5886 (GH01188p)	CG5886 Dmel_CG5886	155.549	186.569	152.653	206.286	169.518	170.946	120.258	153.152	208.324	170.53	163.482	159.34	188.652	227.998	214.111	157.988
Q9VT60	Q9VT60_DROME	Calcium-independent phospholipase A2 VIA, isoform A (EC 3.1.1.4) (LP03302p)	iPLA2-VIA iPLA2-VIA-RD CG6718 Dmel_CG6718	118.87	125.561	151.276	152.006	181.2	167	123.928	151.26	165.422	130.903	153.22	98.3641	112.233	148.84	143.003	106.402
Q9VAN6	SLBP_DROME	Histone RNA hairpin-binding protein (Histone stem-loop-binding protein)	Slbp CG11886	28.0514	47.3621	38.547	41.4845	13.1066	27.148	29.0383	46.0277	37.3555	45.9156	45.3422	54.197	29.4209	53.7139	35.8831	65.8348
E1JHR5	E1JHR5_DROME	Enolase, isoform F (EC 4.2.1.11)	Eno CG17654 Dmel_CG17654	18540.5	17418.8	19313.7	17082.3	18359.3	19661.1	18275.7	19162.7	18793.9	15671.1	16947.1	18624.8	19615.8	18481.6	20537.8	18218.9
Q9VI10	SMD2_DROME	Probable small nuclear ribonucleoprotein Sm D2 (Sm-D2) (snRNP core protein D2)	SmD2 snRNP2 CG1249	1660.78	1423.99	1524.01	1485.51	1379.07	1469.05	1489.88	1467.22	1444.65	1426.61	1330.33	1476.7	1507.06	1362.55	1309.68	1539.82
Q9W0H2	Q9W0H2_DROME	CG9153, isoform A (CG9153, isoform B)	Sherpa CG9153 Dmel_CG9153	49.2221	16.1201	8.59979	24.3055	35.9974	39.139	84.084	20.9153	30.1666	25.509	36.4619	39.9747	20.7664	84.3015	12.0356	16.811
X2JAZ3	X2JAZ3_DROME	Downstream of raf1, isoform B (EC 2.7.11.-) (EC 2.7.11.13)	Dsor1 CG15793 Dmel_CG15793	43.4958	53.0538	42.0386	47.2094	42.2804	31.0245	15.0331	52.6281	65.8187	25.2228	33.3287	36.6472	81.372	37.4101	44.2014	15.0176
X2J5T3	X2J5T3_DROME	Rab6, isoform B	Rab6 CG6601 Dmel_CG6601	342.271	390.772	465.721	402.316	304.701	299.729	368.625	430.11	487.963	371.55	369.78	511.546	446.971	480.624	601.756	515.545
Q500Y7	Q500Y7_DROME	RH56961p (Ubiquinol-cytochrome c reductase 6.4 kDa subunit, isoform A) (EC 1.10.2.2) (Ubiquinol-cytochrome c reductase 6.4 kDa subunit, isoform B)	UQCR-6.4 CG14482 Dmel_CG14482	116.884	137.243	208.419	212.506	94.5843	144.001	141.668	153.197	137.976	186.913	183.707	130.718	300.455	176.866	161.451	270.497
Q9VBU6	Q9VBU6_DROME	RE24638p (Uncharacterized protein, isoform A)	CG11857 Dmel_CG11857	180.594	186.791	201.188	158.859	141.636	135.374	189.783	179.476	171.326	159.16	171.235	123.886	235.127	234.218	276.177	214.94
O18413	PRS8_DROME	26S protease regulatory subunit 8	Rpt6 DUG Pros45 Ug CG1489	2444.71	2126.64	2119.83	2240.29	1666.85	2056.99	2081.59	2329.74	1960.38	2007.7	2091.41	2250.99	1894.3	2028.21	1944.37	2221.6
Q6IDF5	Q6IDF5_DROME	NADH dehydrogenase (Ubiquinone) B15 subunit (EC 1.6.5.3) (EC 1.6.99.3) (RE22403p)	ND-B15 CG12859 Dmel_CG12859	195.118	245.638	253.968	218.94	162.844	212.506	214.213	227.713	187.246	163.248	234.729	222.401	192.259	278.019	244.97	218.442
M9PCC6	M9PCC6_DROME	Non-SMC element 1, isoform B	Nse1 CG11329 Dmel_CG11329	197.909	157.088	150.24	196.165	208.461	401.23	189.567	187.372	185.43	163.427	156.252	178.826	143.012	166.405	131.942	166.895
M9PDN9	M9PDN9_DROME	Tubulin gamma chain	gammaTub37C CG17566 Dmel_CG17566	771.45	701.804	642.118	597.539	718.351	728.572	722.855	750.256	609.691	747.61	630.138	669.529	524.902	584.656	292.875	482.347
Q9W1B0	GEK_DROME	Serine/threonine-protein kinase Genghis Khan (EC 2.7.11.1)	gek CG4012	57.1881	45.087	47.9671	39.6746	48.6572	57.737	51.4091	53.1511	60.995	38.4625	38.5499	50.3519	58.6546	60.4248	62.7219	17.0174
L7X6D0	L7X6D0_DROME	LD42524p1 (Fragment)	eIF5B-RB	540.854	489.211	553.835	503.233	466.694	561.507	467.872	425.172	591.945	487.551	513.953	462.975	600.921	563.915	557.825	534.065
Q24595	XPC_DROME	DNA repair protein complementing XP-C cells homolog (Mutagen-sensitive 209 protein) (XPCDM) (Xeroderma pigmentosum group C-complementing protein homolog)	Xpc mus210 Xpcc CG8153	9.67731	8.85526	17.2238	13.851	28.442	7.18645	22.9247	16.6833	19.1761	16.233	4.8846	285.795	13.1031	265.488	22.3699	7.94026
Q9VAT0	Q9VAT0_DROME	RE12101p (WASp, isoform A) (WASp, isoform B) (WASp, isoform D)	WASp CG1520 Dmel_CG1520	481.885	419.227	375.806	393.878	213.37	300.939	436.964	421.795	253.184	351.312	411.838	393.127	320.064	430.891	430.54	356.745
Q9VUC1	Q9VUC1_DROME	Hsc70Cb, isoform A (Hsc70Cb, isoform B) (Hsc70Cb, isoform C) (Hsc70Cb, isoform E) (Hsc70Cb, isoform F) (Hsc70Cb, isoform I) (LD32979p)	Hsc70Cb CG6603 Dmel_CG6603	6244.3	6760.64	7228.9	6745.51	6709.77	7092.3	7108.59	7229.26	6707.29	6444.7	6633.41	8015.21	9916.98	10180.9	10462.4	10258.7
Q7PLI7	DCLK_DROME	Serine/threonine-protein kinase CG17528 (EC 2.7.11.1) (Doublecortin-like and CAM kinase-like protein) (Protein Pk1)	CG17528	111.441	143.674	135.545	102.595	107.409	81.7886	92.689	136.311	113.938	90.586	84.3135	115.433	103.261	22.69	120.04	91.0768
Q8IA36	Q8IA36_DROME	DAP3	mRpS29 CG3633	232.795	278.837	282.252	260.435	270.703	235.437	231.998	245.861	258.234	257.592	254.862	212.393	162.915	170.542	213.453	230.783
Q9VW26	OAT_DROME	Ornithine aminotransferase, mitochondrial (EC 2.6.1.13) (Ornithine--oxo-acid aminotransferase)	Oat CG8782	11.1636	22.3352	48.5073	29.9282	39.6262	25.3538	51.0432	42.9669	55.8521	12.6845	7.9706	7.40293	27.3968	39.3095	63.134	32.9847
Q9VBG6	HGH1_DROME	Protein HGH1 homolog	CG6073	165.518	430.331	352.145	300.142	414.153	422.428	337.502	380.388	387.759	388.348	430.596	345.534	393.275	490.865	417.271	377.868
Q95U30	Q95U30_DROME	Alpha-Esterase-5, isoform A (EC 3.1.1.-) (EC 3.1.1.1) (GH12017p)	alpha-Est5 CG1089 Dmel_CG1089	60.3133	154.234	106.06	137.675	187.007	160.766	117.086	122.904	144.186	150.17	149.289	138.307	151.78	450.605	130.868	110.288
Q9VJZ7	RRP1L_DROME	Ribosomal RNA processing protein 1 homolog (NNP-1 homolog) (RRP1-like protein)	Nnp-1 CG12396	1066.95	1151.65	126.543	1073.45	1149.79	1392.84	1175.86	1031.05	1151.77	1224.17	1194.99	1446.81	1168.67	257.173	261.824	1343.55
Q8MT06	GNL3_DROME	Guanine nucleotide-binding protein-like 3 homolog (Nucleostemin 1) (Nucleostemin homolog)	Ns1 CG3983	904.008	339.141	873.016	364.917	260.271	634.145	367.414	339.309	242.337	267.945	267.02	311.667	294.839	319.19	354.174	321.744
X2JKW3	X2JKW3_DROME	CG8611, isoform C (EC 3.6.1.3)	CG8611 Dmel_CG8611	27.2543	60.0933	49.1588	39.8742	45.6104	54.0857	54.1484	61.5622	47.5965	29.2394	35.1579	34.2327	56.7405	5.57233	106.81	65.1551
Q9VEK8	Q9VEK8_DROME	GH07711p (GM06266p) (Sds22)	sds22 CG5851 Dmel_CG5851	642.142	425.441	415.685	459.477	564.122	565.789	560.427	538.17	337.002	566.483	515.534	521.856	546.331	519.934	415.201	371.522
Q9VIK6	Q9VIK6_DROME	Centrocortin, isoform A (Centrocortin, isoform B) (LD41224p)	Cen CG1962 Dmel_CG1962	47.4565	40.265	39.1163	35.4924	46.3757	23.2197	34.35	31.1985	31.4176	53.4486	37.8527	44.3893	57.7768	320.252	22.0025	25.5389
Q9VDZ8	Q9VDZ8_DROME	Mitochondrial import inner membrane translocase subunit TIM44	CG11779-RB CG11779 Dmel_CG11779	99.3547	123.686	123.134	133.983	128.13	109.793	145.851	174.963	195.335	136.855	166.153	145.502	126.488	148.619	146.576	154.317
Q23972	SMG_DROME	Protein Smaug	smg CG5263	230.553	118.292	96.6393	97.811	82.9299	120.025	108.336	54.1926	89.5701	82.6071	88.0718	78.4536	18.0239	39.9356	48.2632	45.01
M9PBN7	M9PBN7_DROME	Capping protein beta, isoform B	cpb CG17158 Dmel_CG17158	657.637	707.273	638.387	687.621	688.632	680.662	699.374	706.213	546.587	663.945	619.98	578.918	579.542	767.738	736.85	718.175
Q05856	RSMB_DROME	Small nuclear ribonucleoprotein-associated protein B (snRNP-B) (Sm protein B) (Sm-B) (SmB)	SmB CG5352	850.238	962.187	1105.8	1026.98	993.446	1124.37	1070.96	1059.02	1063.42	961.598	988.502	864.906	1139.31	974.442	1089.72	1051.85
Q86BM5	Q86BM5_DROME	A kinase anchor protein 200, isoform D (A kinase anchor protein 200, isoform G)	Akap200 CG13388 Dmel_CG13388	1017.67	1220.23	1340.09	1341.35	1151.28	1555.22	1430.12	1334.89	843.685	879	1149.11	1297.38	1269.82	1450.36	1057.08	1249.28
B8A416	B8A416_DROME	RE50069p	CG3655-RB	64.5253	84.9554	45.9995	59.7792	57.3763	53.7645	39.4016	58.9715	62.3316	72.3677	58.8831	63.7055	39.9411	52.3304	17.9488	31.1349
Q95SA2	Q95SA2_DROME	GM04690p	CG1291	176.225	156.397	177.747	172.691	165.598	163.522	156.348	169.687	159.118	160.271	142.129	146.275	206.499	135.654	131.273	158.759
Q9VFL5	SYMM_DROME	Methionine--tRNA ligase, mitochondrial (EC 6.1.1.10) (Mitochondrial methionyl-tRNA synthetase) (MtMetRS)	Aats-met-m Aats-met CG31322 CG8684	231.056	198.91	188.372	217.731	196.269	212.86	125.709	193.719	196.291	209.699	193.814	172.006	175.324	219.293	190.36	160.544
A4V0S1	A4V0S1_DROME	Syntaxin 5, isoform B	Syx5 CG4214 Dmel_CG4214	43.1896	47.8632	121.566	106.323	69.0793	55.2019	57.6242	26.497	79.6173	104.349	51.1754	49.4987	61.4622	57.6752	29.8304	45.96
E1JHQ1	E1JHQ1_DROME	Glutamine synthetase (EC 6.3.1.2)	Gs1 CG2718 Dmel_CG2718	1750.52	1759.67	1605.16	1791.21	1645.62	1843.49	2011.66	1829.27	1492.66	1729.71	1894.21	2066.7	1588.73	1840.31	1854.91	1966.23
P54385	DHE3_DROME	Glutamate dehydrogenase, mitochondrial (GDH) (EC 1.4.1.3)	Gdh Glud CG5320	2568.23	2121.19	2223.3	2071.66	2014.6	2029.43	2244.03	2077.95	2232.61	1978.75	2121.47	2003.18	2224.18	2099.32	2460.78	2368.23
Q9VHY6	Q9VHY6_DROME	ER membrane protein complex 1, isoform A (ER membrane protein complex 1, isoform B) (LD19064p)	EMC1 CG2943 Dmel_CG2943	1059.95	988.614	1139.79	1021.55	944.268	1016.18	996.067	1058.4	950.683	839.153	969.051	855.832	808.197	798.559	783.988	779.34
Q9VYW4	Q9VYW4_DROME	CG1703, isoform A (EC 3.6.1.3) (CG1703, isoform B) (LD04461p)	CG1703 Dmel_CG1703	932.866	911.803	1020.81	994.665	1006.62	984.902	988.044	1018.26	1031.23	955.604	1017.84	961.232	1010.6	1050.72	902.605	989.728
M9MRX4	M9MRX4_DROME	Ankyrin 2, isoform U	Ank2 CG42734 Dmel_CG42734	59.8393	114.041	138.286	108.543	134.252	143.615	138.102	99.0947	108.382	113.899	118.141	104.398	100.535	95.4815	100.904	86.2924
A1Z7P1	A1Z7P1_DROME	Phosphomannomutase 45A (EC 5.4.2.2) (EC 5.4.2.8)	Pmm45A CG8073 Dmel_CG8073	460.444	511.506	524.021	569.384	620.039	530.296	509.546	563.187	634.086	526.574	498.89	483.266	591.617	559.479	586.325	631.913
O76767	ERD2_DROME	ER lumen protein-retaining receptor	KdelR Erd2 CG5183	252.266	187.879	360.586	151.839	193.362	137.48	244.071	112.489	188.379	225.891	224.854	213.059	197.011	241.58	139.448	185.247
Q9VVI1	Q9VVI1_DROME	CG7564, isoform A (CG7564, isoform B) (CG7564, isoform C) (CG7564, isoform D) (LD04387p)	CG7564 Dmel_CG7564	109.502	155.826	177.831	157.825	144.423	134.413	131.944	109.886	133.497	155.139	184.286	128.552	144.552	158.785	136.702	179.431
Q9VTZ5	Q9VTZ5_DROME	LD22449p (Transferrin 2)	Tsf2 CG10620 Dmel_CG10620	88.3094	104.684	107.461	103.435	85.7601	292.104	126.09	139.667	95.4153	113.262	267.763	131.37	91.6112	125.979	158.637	92.2476
Q9VN86	Q9VN86_DROME	AT14148p (CG2604, isoform A) (CG2604, isoform B) (CG2604, isoform C) (EC 1.-.-.-)	CG2604 Dmel_CG2604	592.084	551.221	550.317	590.221	490.365	596.276	485.547	562.711	489.06	591.351	565.25	489.504	530.088	449.78	466.83	506.931
Q95RV5	Q95RV5_DROME	Ribulose-phosphate 3-epimerase (EC 5.1.3.1)	CG1364 CG30499 Dmel_CG30499	120.701	223.171	154.778	232.888	294.001	211.49	214.708	183.585	265.281	253.349	257.477	305.3	197.551	118.187	145.92	118.332
Q9V3W0	Q9V3W0_DROME	GM01181p (UK114, isoform A) (UK114, isoform B)	UK114 CG15261 Dmel_CG15261	486.87	359.194	395.276	450.946	476.436	462.604	660.203	402.125	403.87	403.419	341.461	413.879	443.999	365.412	358.118	363.739
G4LTX1	G4LTX1_DROME	GH14535p2 (Pmi, isoform E)	Pmi PGRP-LD-RB CG33718 Dmel_CG33718	18.658	101.18	88.6379	94.2947	127.309	111.901	89.2064	81.7566	91.6607	86.8702	92.9876	67.1044	84.5134	73.7516	94.447	40.8483
Q9VJ68	Q9VJ68_DROME	FI20105p1 (Uncharacterized protein, isoform A) (Uncharacterized protein, isoform B) (Uncharacterized protein, isoform C)	CG31751-RA CG31751 Dmel_CG31751	1088.83	1118.2	871.11	919.301	891.663	946.954	780.61	1005.52	1286.47	788.142	1315.94	1022.84	22.0191	1460.8	1504.24	789.139
Q9VDZ4	Q9VDZ4_DROME	LD16340p (Nop2/Sun-like domain containing protein 5) (EC 2.1.1.-)	Nsun5 CG42358 CG5558 Dmel_CG42358	30.4078	35.2622	42.032	31.5797	33.6507	32.5625	48.3587	55.9163	33.7184	34.3608	26.7443	36.5098	33.5762	8.41646	35.0776	43.508
Q9VD66	Q9VD66_DROME	Female-specific independent of transformer (RH40291p)	fit CG17820 Dmel_CG17820	2537.05	1128.23	1280.93	1175.76	1068.77	1190.41	933.092	1150.12	1417.23	1102.35	1137.09	1058.53	1188.75	1157.28	1457.23	1320.79
Q9XZ01	Q9XZ01_DROME	Neprilysin 2, isoform A (Neprilysin 2, isoform C) (EC 3.4.24.-)	Nep2 CG9761 Dmel_CG9761	224.289	160.814	236.065	242.581	197.928	156.654	217.973	181.407	181.22	191.789	164.553	121.905	182.984	241.223	469.856	163.72
A2RVF6	A2RVF6_DROME	IP16983p	CG8831	418.476	451.664	406.965	418.67	404.718	407.912	434.119	345.262	429.297	426.016	382.281	366.926	391.865	456.008	411.738	299.213
Q24492	RFA1_DROME	Replication protein A 70 kDa DNA-binding subunit (RP-A p70) (Replication factor A protein 1) (RF-A protein 1) (Single-stranded DNA-binding protein) (DmRPA1)	RpA-70 RPA1 CG9633	2115.23	2316.3	1931.14	2056.45	2179.77	2466.93	2165.6	2135.67	1707.8	2234.88	2322.87	2409.34	1793.56	2120.16	1576.02	2111.27
X2JEW2	X2JEW2_DROME	CG2691, isoform B	CG2691 Dmel_CG2691	37.9494	117.815	136.737	112.207	171.911	130.159	114.663	112.315	95.8474	75.6577	76.0221	85.9126	167.961	150.623	185.724	143.21
M9PG62	M9PG62_DROME	Regulatory particle non-ATPase 3, isoform B	Rpn3 CG42641 Dmel_CG42641	3314.67	2907.97	2720	2765.06	2587.33	2895.04	2597.67	2860.46	2696.33	2708.61	2911.86	3180.72	2834.67	2898.84	3032.76	2866.58
M9PFS8	M9PFS8_DROME	CG9705, isoform C	CG9705 Dmel_CG9705	375.552	198.159	179.493	278.395	119.051	147.949	281.153	210.377	183.056	276.046	285.68	319.593	293.356	281.569	212.986	268.13
Q9VL70	Q9VL70_DROME	HL08109p (Yippee interacting protein 2) (EC 2.3.1.16)	yip2 CG4600 Dmel_CG4600	3886.06	3804.14	3906.52	3886.32	3875.82	4185.05	3811.48	4059.5	4141.63	3863.3	3985.03	4153.42	3864.36	3981.54	4018.43	4242.3
Q9VUE5	Q9VUE5_DROME	LD17962p (Stonewall, isoform A) (Stonewall, isoform C)	stwl CG3836 Dmel_CG3836	266.713	118.581	24.3412	20.2053	146.367	151.372	1506.46	333.463	122.527	610.756	181.246	120.385	140.487	178.283	239.832	73.4915
Q94523	SDHA_DROME	Succinate dehydrogenase [ubiquinone] flavoprotein subunit, mitochondrial (EC 1.3.5.1) (Flavoprotein subunit of complex II) (FP) (Succinyl coenzyme A synthetase flavoprotein subunit)	SdhA Scs-fp CG17246	1315.36	1013.77	1205.8	1059.18	1045.93	1044.75	1099.74	1042.84	1190.04	1131.76	1108.78	1134.08	1161.31	1171.99	1297.86	1241.13
Q9VUY9	PGM_DROME	Phosphoglucomutase (PGM) (EC 5.4.2.2) (Glucose phosphomutase)	Pgm CG5165	792.01	877.282	952.211	946.108	899.478	988.167	983.441	908.307	1006.48	900.526	938.243	879.575	897.014	974.907	1009.62	966.056
Q24214	CANB2_DROME	Calcineurin subunit B type 2 (Protein phosphatase 2B regulatory subunit 2) (dCNB2)	CanB2 CNB2 CG11217	125.473	151.677	151.229	154.506	148.857	133.693	117.475	138.571	141.577	122.412	129.522	163.48	144.911	141.776	125.266	103.435
X2JGB3	X2JGB3_DROME	Bre1, isoform B	Bre1 CG10542 Dmel_CG10542	123.059	152.59	116.581	146.819	211.523	170.767	123.733	137.925	143.821	160.343	142.802	145.578	150.629	175.902	126.617	126.209
Q9VJJ0	Q9VJJ0_DROME	Proteasome subunit beta type (EC 3.4.25.1)	Prosbeta4 CG17331 Dmel_CG17331	1947.2	1653.59	1666.86	1712.24	1700.27	1715.8	1649.09	1529.78	1512.63	1500.24	1629.52	1799.23	1418.09	1656.32	1507.97	1791.66
Q9W475	Q9W475_DROME	CG3108 (EC 3.4.17.-) (LP17541p)	CG3108 Dmel_CG3108	130.952	68.9941	226.135	48.9589	79.5792	24.7853	97.1158	62.3152	359.458	133.504	63.2015	89.5359	145.516	185.505	468.998	331.739
Q7K1T1	Q7K1T1_DROME	LD44824p (Vulcan protein) (Vulcan, isoform A) (Vulcan, isoform C) (Vulcan, isoform E) (Vulcan, isoform F) (Vulcan, isoform G) (Vulcan, isoform H) (Vulcan, isoform I)	vlc CG8390 Dmel_CG8390	170.186	242.602	205.39	182.255	257.65	285.529	200.402	189.165	240.99	237.708	239.871	159.867	185.42	153.33	170.113	122.868
Q9VI58	TUTT_DROME	Terminal uridylyltransferase Tailor (TUTase Tailor) (EC 2.7.7.52)	Tailor CG1091	419.752	540.428	503.042	489.903	515.041	509.101	581.735	496.115	591.461	469.363	473.249	480.226	473.029	488.577	508.83	435.749
Q9VJ57	Q9VJ57_DROME	Grip71	Grip71 CG10346 Dmel_CG10346	88.6066	100.263	69.127	93.2232	110.987	119.876	81.283	91.0948	115.819	78.1828	105.055	72.748	95.1113	68.3819	52.2034	84.7751
Q9VE18	Q9VE18_DROME	LD41216p (SMU1 ortholog, isoform A) (SMU1 ortholog, isoform B) (SMU1 ortholog, isoform C)	Smu1 CG5451 Dmel_CG5451	173.83	155.872	223.751	165.709	163.437	154.922	142.364	177.345	192.198	148.815	153.025	177.412	191.339	180.066	202.448	203.178
Q9W068	Q9W068_DROME	LP10272p (Tetraspan membrane protein in hair cell stereocilia ortholog, isoform A) (Tetraspan membrane protein in hair cell stereocilia ortholog, isoform B)	Tmhs CG12026 Dmel_CG12026	57.8275	71.1669	26.5209	64.2533	12.4193	12.2656	57.0431	60.1611	7.39265	54.01	69.6147	61.5231	44.7008	11.3977	59.9739	45.3917
Q9VVN2	RT26_DROME	Probable 28S ribosomal protein S26, mitochondrial (MRP-S26) (S26mt)	mRpS26 CG7354	307.874	289.304	238.781	194.317	756.316	304.842	240.203	335.083	532.427	300.204	262.767	309.232	259.741	326.652	269.935	289.205
Q9TW62	Q9TW62_DROME	UMP-CMP kinase (EC 2.7.4.14) (Deoxycytidylate kinase) (Uridine monophosphate/cytidine monophosphate kinase)	Dak1 Dak1L CG6092	1161.01	1717.04	1839.82	1816.77	1766.13	1894.94	1851.3	1844.83	1731.82	1695.35	1782.08	1986.38	1800.82	1684.6	2326.69	1948.31
P10981	ACT5_DROME	Actin-87E	Act87E CG18290	714.366	469.544	793.181	582.855	637.422	353.629	532.264	595.088	676.546	408.434	636.535	544.973	1177.33	923.323	1568.3	869.802
Q9XZ53	Q9XZ53_DROME	Oligosaccharyl transferase 3 (EC 2.4.1.-)	OstStt3 CG7748 Dmel_CG7748	387.64	370.236	395.501	382.896	366.243	302.259	372.708	393.344	412.17	353.702	341.099	287.986	383.894	364.224	552.282	338.692
Q9VTM5	TFB1M_DROME	Dimethyladenosine transferase 1, mitochondrial (EC 2.1.1.-) (Mitochondrial 12S rRNA dimethylase 1) (Mitochondrial transcription factor B1) (S-adenosylmethionine-6-N', N'-adenosyl(rRNA) dimethyltransferase 1) (d-mtTFB1)	mtTFB1 CG42631	82.2414	55.782	106.427	88.9731	123.479	145.096	82.2513	75.5212	59.5161	64.4965	83.2862	77.7778	75.5683	57.0701	23.4217	103.708
P55162	HEM_DROME	Membrane-associated protein Hem (dHem-2)	Hem HEM2 CG5837	334.4	396.559	362.349	298.608	338.471	356.247	284.569	282.702	463.954	254.77	141.703	281.713	463.995	337.087	440.171	176.357
Q9VP50	Q9VP50_DROME	CG7632, isoform A (SD17025p)	CG7632 Dmel_CG7632	59.7578	58.2099	43.4034	60.7825	63.7761	44.1801	44.9818	35.0653	47.8183	29.3197	56.3164	77.1496	61.7917	28.1238	56.8181	133.067
Q7KNF3	Q7KNF3_DROME	Hsp90-related protein TRAP1	Trap1 CG3152	1061.18	1268.94	1275.86	1148.88	1099.17	1097.52	1069.32	1206.35	1040.68	1143.57	1199.62	1192.3	1142.43	1302.54	1302.44	1169.08
Q9W1N3	Q9W1N3_DROME	Levy, isoform A (Levy, isoform B) (EC 1.9.3.1) (RH03295p)	levy CG17280 Dmel_CG17280	76.1643	70.6485	69.0834	92.0718	75.7864	94.2359	92.768	78.0978	13.8001	99.9966	101.722	96.2331	128.74	75.6558	76.4371	65.0525
Q7KSQ2	Q7KSQ2_DROME	Tyrosine-protein kinase (EC 2.7.10.2)	Csk CG42317 Dmel_CG42317	17.987	19.8181	19.8038	26.6574	21.9886	21.507	8.39494	14.7275	30.816	18.9624	21.4382	11.9441	26.8986	18.8021	37.9197	21.2861
Q9VVU5	CSN1_DROME	COP9 signalosome complex subunit 1b (Dch1-2) (Signalosome subunit 1b)	CSN1b CG3889	919.279	806.864	878.21	775.527	821.516	773.256	820.205	794.878	826.817	859.675	802.493	869.426	802.816	820.386	696.615	703.505
Q9VPH8	RBBP5_DROME	Retinoblastoma-binding protein 5 homolog	Rbbp5 CG5585	59.7447	87.5797	76.6729	69.2925	67.2719	54.5853	70.4592	68.5791	57.8926	74.9071	89.4883	80.6502	64.9162	100.577	103.271	87.3634
Q9VI57	Q9VI57_DROME	Dephospho-CoA kinase (EC 2.7.1.24) (LP07378p1)	Dpck Dpck-RA CG1939 Dmel_CG1939	36.1387	29.6448	37.3773	20.3347	33.525	16.1873	27.3021	21.6484	26.4796	23.3186	20.3143	27.0021	19.5654	11.4104	5.73143	1.06717
Q8SY17	Q8SY17_DROME	Tetraspanin	Tsp42Ee CG10106	199.854	169.514	177.601	183.975	149.135	165.258	160.729	198.128	198.847	141.469	138.229	278.341	134.934	129.497	276.56	231.343
P20028	RPA2_DROME	DNA-directed RNA polymerase I subunit RPA2 (RNA polymerase I subunit 2) (EC 2.7.7.6) (RPA135)	RpI135 CG4033	87.9352	98.2274	102.013	118.258	111.551	106.344	105.616	115.53	99.2405	70.8914	80.0669	114.355	94.0077	62.85	79.6363	85.1271
Q7KPK6	Q7KPK6_DROME	JNK kinase 2	Mkk4 JNKK2 CG9738	28.0219	33.1595	38.1235	34.1253	37.8894	32.5655	20.9748	9.61502	36.5742	39.9741	36.7347	27.8917	42.6767	39.0013	41.2276	37.8293
Q9VX44	Q9VX44_DROME	ANKLE2 ortholog, isoform F	Ankle2 CG8465 Dmel_CG8465	41.2727	62.1006	59.5632	60.2071	62.7541	60.1108	67.5327	58.1231	61.6527	61.1481	61.2689	58.4313	57.9386	37.7622	40.7943	51.5992
Q9VWP1	Q9VWP1_DROME	LD38070p (Ubiquitin specific protease 39) (EC 3.4.19.12)	Usp39 CG7288 Dmel_CG7288	199.796	204.159	245.897	226.701	220.154	253.992	229.573	232.612	221.312	243.802	199.212	206.746	173.365	216.419	201.511	103.817
Q9V968	U195B_DROME	MIP18 family protein CG30152	CG30152	18.1794	17.1967	15.9446	20.1615	18.1642	17.5035	7.75928	15.6692	11.0563	15.1062	24.3266	14.9505	13.191	26.7401	16.852	11.3414
Q9VFS5	PP4R3_DROME	Serine/threonine-protein phosphatase 4 regulatory subunit 3 (PP4R3) (Protein falafel)	flfl CG9351	276.044	268.972	347.485	283.895	226.899	220.033	348.185	203.488	369.005	346.377	260.912	231.328	207.734	208.673	248.173	225.679
P35600	RFC1_DROME	Replication factor C subunit 1 (Activator 1 140 kDa subunit) (Activator 1 subunit 1) (Germline transcription factor 1) (Replication factor C large subunit)	Gnf1 CG1119	491.967	441.134	484.848	519.936	518.287	513.273	492.613	497.687	452.469	582.3	554.751	525.283	523.276	557.755	488.55	548.632
Q00637	SODM_DROME	Superoxide dismutase [Mn], mitochondrial (EC 1.15.1.1)	Sod2 CG8905	2926.47	3134.49	3436.34	3106.49	3224.09	3351.69	3240.11	3326.22	3622.26	3135.53	3165	3371.76	3368.03	3562.02	3845.45	3562.25
Q9VX15	Q9VX15_DROME	CG8142 (LD35209p)	CG8142 Dmel_CG8142	890.551	930.21	850.302	871.251	981.191	907.446	885.558	894.756	870.273	937.926	868.264	841.726	827.195	797.359	765.074	653.616
Q94529	GS1_DROME	Probable pseudouridine-5'-phosphatase (EC 3.1.3.96) (GS1-like protein) (Pseudouridine-5'-monophosphatase) (5'-PsiMPase)	Gs1l CG15441	183.19	160.381	155.092	194.344	189.662	185.513	183.805	180.978	170	206.985	185.408	189.193	146.867	102.783	131.956	182.048
P48159	RL23_DROME	60S ribosomal protein L23 (L17A)	RpL23 RpL17A CG3661	8998.45	8188.68	8852.14	8574.34	8502.63	8481.81	8656.35	7496.3	8955.66	7643.3	8279.36	9532.49	8602.07	9037.92	8885.92	8767.53
M9PIA6	M9PIA6_DROME	Mi-2, isoform D (EC 3.6.1.3)	Mi-2 CG8103 Dmel_CG8103	707.589	874.802	989.138	933.162	885.167	994.068	1017.07	928.552	997.068	762.643	898.316	893.526	1036.57	1104.27	1090.35	1057.29
A1Z992	A1Z992_DROME	1,4-Alpha-Glucan branching enzyme (EC 2.4.1.18) (EC 3.2.1.-)	AGBE CG33138 Dmel_CG33138	746.304	651.758	642.432	597.583	649.932	579.713	645.67	595.108	518.225	614.245	685.951	597.233	608.2	675.448	585.061	634.965
P53777	MLP1_DROME	Muscle LIM protein 1	Mlp60A LIM2 MLP1 CG3220	37.2827	25.2861	72.1145	46.6583	46.1591	15.8981	33.8718	31.1158	83.8721	17.833	4.74256	25.6558	100.985	95.3258	280.308	117.374
Q9W4X4	Q9W4X4_DROME	Phosphatidylinositol 4-kinase III alpha, isoform C (EC 2.7.1.67)	PI4KIIIalpha CG10260 Dmel_CG10260	4.11918	3.31226	4.82354	14.062	1.75708	4.17026	5.17186	2.48879	19.7508	5.352	3.12271	14.2226	13.0285	14.4363		17.5898
Q540V5	Q540V5_DROME	RE30523p	Sep1 CG1403	365.216	412.482	462.513	505.27	462.262	421.688	511.497	525.738	475.041	524.434	503.67	506.357	503.545	433.346	302.418	388.277
Q9VHG4	Q9VHG4_DROME	LD30634p (Vacuolar H[+] ATPase M8.9 accessory subunit)	VhaM8.9 CG8444 Dmel_CG8444	144.051	289.605	259.481	161.717	746.445	260.65	345.31	154.472	321.073	1784.52	104.686	211.184	344.416	266.549	360.022	479.558
Q9VQQ0	Q9VQQ0_DROME	Serine/threonine-protein phosphatase 2A activator (EC 5.2.1.8) (Phosphotyrosyl phosphatase activator)	Ptpa CG3289 Dmel_CG3289	705.064	627.814	688.42	617.608	623.376	708.304	761.666	709.311	662.844	713.015	610.069	646.2	775.345	752.735	679.644	507.347
Q9VBG7	Q9VBG7_DROME	Uncharacterized protein, isoform A (Uncharacterized protein, isoform B)	CG31086 Dmel_CG31086	24.4563	27.0985	26.9149	39.6362	49.3583	30.1427	23.7875	91.9777	66.9977	21.9317	27.27	30.1971	90.4803	105.152	79.7739	49.2681
Q9W410	Q9W410_DROME	CG3815 (GH06635p)	CG3815 Dmel_CG3815	578.201	551.746	556.784	511.707	543.143	510.105	553.992	509.738	493.5	581.059	511.054	602.509	348.035	145.104	383.335	85.5456
X2JEU3	X2JEU3_DROME	CG1737, isoform C	CG1737 Dmel_CG1737	53.9378	74.7992	76.3225	74.6299	76.5095	69.5556	83.1463	78.6515	60.0392	77.4428	57.3832	56.5773	104.716	73.0581	112.136	62.6644
M9MRM4	M9MRM4_DROME	Sac1, isoform B (EC 3.1.3.-) (EC 3.1.3.41)	Sac1 CG9128 Dmel_CG9128	213.748	181.04	181.575	169.228	200.048	592.522	206.027	224.356	200.13	168.225	218.868	206.403	231.98	229.521	254.451	212.808
Q9VKW5	Q9VKW5_DROME	CG5355 (EC 3.1.1.-) (EC 3.1.1.1) (EC 3.4.21.-) (LP07359p)	CG5355 Dmel_CG5355	3994.98	3623.83	3510.92	3564.7	3794.3	4015.51	3740.22	3734.89	3666.34	3629	3920.42	3860.9	3429.88	3237.42	3144.51	3299.67
Q0KIE7	Q0KIE7_DROME	Ankyrin, isoform B (Ankyrin, isoform C) (Ankyrin, isoform D) (Ankyrin, isoform E) (LD10053p)	Ank CG1651 Dmel_CG1651	81.9754	109.479	120.169	107.619	128.586	110.153	120.261	104.669	128.462	119.729	94.6963	91.9011	86.0402	49.0388	65.4066	81.8931
C0MIY4	C0MIY4_DROME	Anti-silencing factor 1, isoform B (CG9383-PA)	asf1 CG9383 Dmel_CG9383	268.109	296.565	250.571	277.897	225.372	263.888	250.721	283.026	286.676	278.305	308.208	257.499	215.57	191.191	176.348	207.919
Q9U5W4	Q9U5W4_DROME	CG10206 protein (CG10206-PA) (DNop5 protein)	nop5 Dnop5 CG10206	748.105	922.959	1055.34	1039.83	904.532	964.6	1241.42	1127.78	1169.7	966.811	1002.37	1059.85	1267.98	1006.55	1012.11	1038.81
Q9VAI4	Q9VAI4_DROME	CG7593 (EC 2.3.1.-) (GM12182p)	CG7593 Dmel_CG7593	56.1043	79.5496	51.1107	73.269	44.1931	40.2317	70.2019	61.2542	85.8988	65.4223	67.2894	50.9905	80.1722	57.5436	6.10674	51.7966
Q95U34	Q95U34_DROME	GH11113p (Galactokinase, isoform A) (Galactokinase, isoform B) (Galactokinase, isoform C) (Galactokinase, isoform D) (EC 2.7.1.6)	Galk CG5288 Dmel_CG5288	45.0031	46.2112	49.967	39.8043	33.2671	5.26821	32.5224	57.1507	39.3176	33.8362	35.2475	41.5131	9.61237	4.09563	44.1365	29.1585
O97182	O97182_DROME	Actin related complex p41 subunit (Actin-related protein 2/3 complex, subunit 1, isoform A) (Actin-related protein 2/3 complex, subunit 1, isoform B) (SD06579p)	Arpc1 arc41 Sop2 CG8978 Dmel_CG8978	249.788	265.758	273.678	268.901	271.316	219.996	269.258	230.551	335.34	266.051	265.844	200.585	297.786	284.355	284.71	253.163
Q9VEX5	ASUN_DROME	Protein asunder (Cell cycle regulator Mat89Bb) (Maternal transcript 89Bb) (Set apart in position or space protein)	Asun Mat89Bb ovary2 CG6814	107.211	132.819	140.033	151.201	114.925	114.774	105.647	141.324	125.013	100.046	93.974	128.517	86.1949	133.633	160.172	116.16
Q9VQI6	Q9VQI6_DROME	CG8814 (LD25952p)	CG8814 Dmel_CG8814	214.899	338.368	316.47	371.786	352.032	313.943	369.545	378.661	299.71	319.766	360.467	351.652	344.46	344.163	371.691	317.529
Q8IGH9	Q8IGH9_DROME	RH13862p (Fragment)	Uev1A CG10640	1339.28	1192.41	1116.56	1210.3	1239.84	1154.15	1032	1149.75	1153.57	1099.46	1227.59	1177.37	1179.52	1106.24	1242.74	1284.63
Q9V6Y3	RT16_DROME	Probable 28S ribosomal protein S16, mitochondrial (MRP-S16) (S16mt)	mRpS16 CG8338	113.069	145.603	207.63	196.758	230.114	197.191	149.965	212.432	202.005	158.486	175.143	188.485	132.637	107.238	69.9754	157.71
Q9VPC1	Q9VPC1_DROME	CG4042, isoform A (CG4042, isoform B) (FI07223p)	CG4042-RA CG4042 Dmel_CG4042	69.0529	70.0352	49.7306	101.684	68.5153	42.9689	72.3029	47.5306	73.0023	67.0292	46.7265	49.1321	123.708	33.4875	166.937	42.2181
Q9VPL3	RM10_DROME	39S ribosomal protein L10, mitochondrial (L10mt) (MRP-L10)	mRpL10 CG11488	54.1392	45.144	48.2088	42.154	57.9375	54.7052	44.6817	49.7008	51.4832	38.2674	42.4784	41.8601	44.806	56.0073	57.9157	36.3729
Q9VXK6	IF5_DROME	Eukaryotic translation initiation factor 5 (eIF-5)	eIF5 CG9177	1316.65	1480.23	1577.07	1503.52	1589.21	1488.29	1493.15	1593.82	1657.69	1608.09	1607.88	1722.91	2150.68	2204.56	2150.15	2294.61
Q9V3E9	Q9V3E9_DROME	FI17138p1 (Spaghetti)	spag Spag spag-RA CG13570 Dmel_CG13570	364.75	470.001	319.351	369.268	410.451	421.643	443.401	406.06	337.444	422.953	454.507	421.477	157.249	409.649	273.664	378.002
X2JCX8	X2JCX8_DROME	Ribosomal protein S14b, isoform B	RpS14b CG1527 Dmel_CG1527	7950.43	7382.76	8391.61	7987.13	7975.06	8492.14	7964.53	8416.34	6962.86	7621.87	7603.11	8818.83	7713.37	7846.83	8664.68	8865.91
E2QCR4	E2QCR4_DROME	Bicaudal C, isoform B	BicC CG4824 Dmel_CG4824	24.2017	22.781	29.1374	140.137	11.3444	24.1805	22.8439	16.2617	159.37	3.94287	31.3966	10.4823	215.537	27.8775	23.6992	163.237
Q95SB2	Q95SB2_DROME	GM04207p	CG10340	1089.56	1020.24	913.389	926.031	1080.92	1043.74	1023.63	1010.4	941.291	1390.05	1128.35	1284.87	1394.81	1526.67	1336.34	81.3246
Q9VC57	ATLAS_DROME	Atlastin (EC 3.6.5.-)	atl CG6668	658.791	603.249	603.663	546.242	573.348	528.082	616.89	561.493	594.944	607.252	570.16	614.903	575.435	524.613	533.833	486.683
Q2XY08	Q2XY08_DROME	CG13350 (Fragment)	Ctf4 CG13350	187.008	337.241	268.955	303.399	341.36	325.077	284.663	307.842	325.609	402.118	338.583	260.062	258.257	311.56	159.058	171.338
Q9VCI7	Q9VCI7_DROME	LD02979p (Ran binding protein 3, isoform A)	RanBP3 CG10225 Dmel_CG10225	688.203	782.418	712.361	793.587	719.279	833.128	846.148	756.935	804.805	738.804	868.371	828.105	819.29	922.542	850.347	777.724
Q24506	Q24506_DROME	Sterol carrier protein x	ScpX CG17320	408.136	293.521	402.16	369.093	323.732	297.138	345.269	367.854	341.351	355.379	333.039	341.135	335.368	336.816	310.216	414.687
T2GGK5	T2GGK5_DROME	FI21426p1	Tl-RB	155.518	236.501	226.38	217.502	255.043	250.258	205.061	223.855	245.575	278.571	200.44	211.913	261.495	233.648	241.046	200.043
E8NHA8	E8NHA8_DROME	Calcium-transporting ATPase (EC 3.6.3.8)	Ca-P60A-RC	3960.39	3445.77	3636.47	3295.57	3446.7	3302.76	3483.2	3394.88	3436.3	3088.75	3207.67	3281.76	4020.93	3851.23	4480.79	3721.87
Q9V6U8	UBA3_DROME	Nedd8-activating enzyme E1 catalytic subunit (EC 6.3.2.-) (Ubiquitin-activating enzyme 3 homolog)	Uba3 CG13343	167.292	224.897	179.719	193.496	208.208	150.227	124.062	182.704	215.992	188.577	203.884	167.035	196.642	195.435	207.793	152.642
Q9VVM8	Q9VVM8_DROME	CG5290 (FI02004p)	CG5290-RA CG5290 Dmel_CG5290	197.121	188.248	175.039	164.079	193.003	155.44	175.995	118.089	208.437	200.852	134.562	161.84	276.567	141.184	175.423	181.027
Q9VQ93	GOLP3_DROME	Golgi phosphoprotein 3 homolog sauron (Protein rotini)	sau GOLPH3 l(2)s5379 rti CG7085	89.7725	100.034	86.6177	90.9896	105.539	97.7241	119.583	82.903	117.209	108.442	95.9764	98.7661	118.26	117.231	126.033	129.883
Q9VLR5	TCP4_DROME	RNA polymerase II transcriptional coactivator (p11)	Ssb-c31a CG8396	124.945	100.139	111.987	119.874	119.254	80.8604	67.6512	121.131	112.75	85.8774	85.4507	100.959	123.882	122.357	163.569	86.2159
Q9VHS2	COX7A_DROME	Cytochrome c oxidase subunit 7A, mitochondrial (EC 1.9.3.1) (Cytochrome c oxidase subunit VIIa)	COX7A CG9603	329.71	390.21	460.238	441.747	368.473	360.306	379.128	370.843	546.842	313.451	358.256	317.616	475.783	458.422	555.926	587.042
Q6NR46	Q6NR46_DROME	RE58623p (Serine palmitoyltransferase subunit I, isoform A) (EC 2.3.1.50) (Serine palmitoyltransferase subunit I, isoform B) (Serine palmitoyltransferase subunit I, isoform C)	Spt-I CG4016 Dmel_CG4016	75.0002	85.78	101.76	108.919	88.7201	84.4796	90.729	63.3798	129.664	93.3226	73.7731	67.6913	76.8644	52.0315	112.905	68.8874
Q7JWF1	Q7JWF1_DROME	Electron transfer flavoprotein-ubiquinone oxidoreductase, mitochondrial (EC 1.5.5.1)	Etf-QO CG12140 Dmel_CG12140	956.358	1136.99	974.394	1196.44	1171.86	1020.68	1195.92	1204.23	1090.53	1082.8	1161.93	1195.35	1092.45	1036.37	1061.35	1123.53
Q9VE98	Q9VE98_DROME	CG8064 (GH01043p)	CG8064 Dmel_CG8064	160.906	146.257	186.039	183.947	218.034	197.711	203.412	143.538	206.647	146.629	193.122	193.196	214.735	196.186	233.035	207.635
Q9VLN6	Q9VLN6_DROME	CG7627, isoform A (EC 3.6.1.3) (EC 3.6.3.44) (CG7627, isoform B) (FI20146p1)	CG7627-RA CG7627 Dmel_CG7627	72.4887	54.353	63.2662	51.2787	57.5515	66.1424	36.9233	44.6843	58.6743	39.8373	37.1541	38.2576	56.281	65.137	58.1925	43.4637
P25822	PUM_DROME	Maternal protein pumilio	pum CG9755	36.2708	29.8585	41.8151	23.3128	31.2615	21.9327	26.4838	30.8503	27.8732	29.0083	35.367	6.912	18.6576	24.1023	24.1248	46.9833
X2JFG0	X2JFG0_DROME	Rudimentary, isoform D (EC 2.1.3.2) (EC 3.5.2.3) (EC 6.3.4.16) (EC 6.3.5.5)	r CG18572 Dmel_CG18572	1890.3	2053.68	2259.11	2117.67	1991.53	2459.03	2107.34	2353.23	2043.18	2037.26	1976.53	2172.53	2295.04	2020.54	1999.42	2233.07
Q8MSI7	Q8MSI7_DROME	GH12382p	ND-B17.2 CG3214	351.275	279.754	349.778	347.395	346.852	307.309	263.047	303.003	270.667	290.229	312.805	263.728	290.519	195	509.536	294.484
L0MLQ9	L0MLQ9_DROME	eIF4E-Transporter, isoform H	4E-T CG32016 Dmel_CG32016	60.012	91.6508	91.6669	79.8174	122.358	81.4323	96.4452	78.4788	85.8901	70.1647	86.7325	48.5201	88.972	77.2239	71.2913	98.8219
O77425	O77425_DROME	Ribokinase (RK) (EC 2.7.1.15)	EG:115C2.1 Dredd CG13369 Dmel_CG13369	34.4366	41.1904	47.3878	51.2571	50.8219	40.978	45.646	67.3501	27.2131	45.8371	48.1158	46.9027	41.6667	31.114	43.8514	25.9954
Q9VPJ0	Q9VPJ0_DROME	RE58433p (Uncharacterized protein, isoform A)	CG11377 Dmel_CG11377	386.089	387.687	403.346	322.771	258.089	257.797	416.638	366.898	256.005	379.848	381.88	274.433	271.243	229.614	344.614	205.059
Q9V3F8	Q9V3F8_DROME	Pyrroline-5-carboxylate reductase (EC 1.5.1.2)	P5cr CG6009 Dmel_CG6009	16.6649	18.9247	33.2228	4.27211	25.7027	20.9824	28.2373	27.1298	30.8469	26.3543	34.3898	15.5164	15.3608	15.1922	24.919	18.9502
Q9VJG0	Q9VJG0_DROME	Aminopeptidase P (Aminopeptidase P, isoform A) (EC 3.4.11.-) (Aminopeptidase P, isoform B) (LD20901p)	ApepP CG6291 Dmel_CG6291	1078.06	942.254	949.767	874.089	827.193	862.147	950.799	964.667	830.127	930.96	950.068	986.139	979.891	981.145	985.113	928.856
M9PGX2	M9PGX2_DROME	Pretaporter, isoform D (EC 5.3.4.1)	prtp CG1837 Dmel_CG1837	1470.56	1436.73	1644.27	1565.2	1349.99	1246.1	1552.24	1561.54	1364.42	1265.54	1355.98	1506.02	1434.93	1511.73	1860.65	1766.62
M9NH51	M9NH51_DROME	U2 small nuclear riboprotein auxiliary factor 50, isoform C	U2af50 CG9998 Dmel_CG9998	505.829	553.273	621.764	569.703	531.696	457.798	602.847	481.151	637.661	569.982	523.323	566.522	708.034	636.851	710.631	742.862
M9PCM4	M9PCM4_DROME	Transcription factor IIB, isoform B	TfIIB CG5193 Dmel_CG5193	283.221	308.564	327.407	363.978	334.699	364.543	893.296	347.973	405.267	1168.82	745.235	560.381	440.083	414.364	361.795	475.431
Q8T8R1	Y3800_DROME	CCHC-type zinc finger protein CG3800	CG3800	1391.32	1434.7	1652.62	1573.6	1279.44	1438.12	1239.49	1623.55	1784	1284.65	1294.63	1386.59	1697.2	1659.22	2249.65	1832.12
Q9VIJ9	Q9VIJ9_DROME	LD10773p (Nucleostemin ortholog 4)	Ns4 ns4 CG9320 Dmel_CG9320	21.6616	34.3209	69.4229	20.2136	22.0137	28.083	23.0911	17.0175	24.0034	32.331	8.42645	18.5102	22.749	34.1337	55.6516	46.4941
Q9VYG3	Q9VYG3_DROME	CG4332 (LD41462p)	CG4332 Dmel_CG4332	422.165	386.45	395.753	333.111	428.201	421.516	384.138	399.134	382.156	381.605	369.834	364.983	349.02	371.789	256.57	421.541
Q9V9U9	Q9V9U9_DROME	MIP13505p1 (Uncharacterized protein)	CG11563-RA CG11563 Dmel_CG11563	157.894	146.243	154.657	154.194	125.659	156.391	145.543	152.065	39.2317	91.123	141.778	151.803	140.779	176.048	187.429	210.335
Q9W1F4	THOC5_DROME	THO complex subunit 5	thoc5 CG2980	617.248	643.925	651.442	534.262	712.355	773.73	696.609	528.727	732.421	706.515	709.952	485.422	634.047	340.573	538.069	597.64
Q9VTL1	PCID2_DROME	PCI domain-containing protein 2 homolog (dmPCID2) (CSN12-like protein)	PCID2 CG7351	203.544	232.329	278.512	188.395	190.47	162.45	193.809	242.94	212.58	182.862	174.833	180.338	176.875	163.618	160.348	204.739
Q9VKR0	Q9VKR0_DROME	ER membrane protein complex 3 (LD37839p)	EMC3 CG6750 Dmel_CG6750	86.9043	101.355	98.9051	111.282	101.95	102.929	69.2718	81.913	83.7483	80.1698	106.827	39.2318	93.0109	90.3245	136.099	92.9456
Q9U9P7	PITC1_DROME	Cytoplasmic phosphatidylinositol transfer protein 1 (Retinal degeneration B homolog beta) (RdgBbeta)	rdgBbeta CG17818	136.617	181.158	156.61	167.886	208.204	117.365	106.471	63.6521	148.005	87.6721	175.013	165.631	176.315	150.555	110.81	166.352
Q9V597	RL31_DROME	60S ribosomal protein L31	RpL31 CG1821	6576.73	5183.65	6141.4	6447.31	6298.82	6603.52	6349.6	6601.2	5690.32	5696.36	5655.3	7070.02	6253.57	6206.43	5887.32	6312.08
P51406	BYS_DROME	Bystin (Protein bys)	bys CG1430	51.3276	118.926	126.678	116.604	133.414	120.146	122.766	120.219	142.323	87.8166	107.142	88.766	145.43	114.084	141.001	118.386
Q7K3V6	Q7K3V6_DROME	AT01345p (GH10272p) (Uncharacterized protein)	CG12736 Dmel_CG12736	286.582	303.948	268.563	48.3778	304.75	280.71	293.68	312.013	58.7215	49.2149	37.8312	257.291	199.755	175.383	99.4405	295.088
O61305	DDX19_DROME	DEAD-box helicase Dbp80 (EC 3.6.4.13)	Dbp80 Hel40 HEL80 CG17023	956.089	836.473	952.29	885.277	999.01	1051.15	882.504	908.705	1008.78	917.068	900.167	974.595	844.425	663.229	805.503	766.805
Q9V411	NOG1_DROME	Nucleolar GTP-binding protein 1 (Novel nucleolar protein 1)	Non1 CG8801	623.83	403.948	541.552	469.824	406.761	423.825	473.98	501.465	513.122	296.401	390.849	265.207	291.311	631.92	419.686	218.605
Q9VXE6	NU153_DROME	Nuclear pore complex protein Nup153 (153 kDa nucleoporin) (Nucleoporin Nup153)	Nup153 CG4453	224.731	417.88	350.297	317.304	367.187	464.192	307.127	394.755	269.308	332.186	327.181	334.308	399.27	367.25	300.293	377.033
Q5U0V7	Q5U0V7_DROME	GH06496p (Synaptojanin, isoform A) (EC 3.1.3.56) (Synaptojanin, isoform B) (Synaptojanin, isoform C)	Synj synaptojanin synj CG6562 Dmel_CG6562	49.4301	70.2412	49.4979	9.2353	68.6054	46.1349	40.2303	165.381	50.746	48.9628	75.9767	52.8289	72.4429	64.2732	59.9548	55.2519
Q8SY96	NFU1_DROME	NFU1 iron-sulfur cluster scaffold homolog, mitochondrial	CG32500; CG32857; CG33502	562.66	358.725	357.267	373.529	390.103	364.91	300.477	355.528	385.712	308.958	360.96	254.728	117.016	76.646	231.221	37.598
P48611	PTPS_DROME	6-pyruvoyl tetrahydrobiopterin synthase (PTP synthase) (PTPS) (EC 4.2.3.12) (Protein purple) (Sepiapterin synthase A)	pr CG16784	84.1751	104.523	110.536	102.781	83.655	101.223	77.265	103.111	131.484	95.1628	88.4381	87.5424	84.6444	100.924	16.8087	61.896
E4NKG1	E4NKG1_DROME	Caprin, isoform B (RNA granule protein invertebrate)	Capr rngi CG18811 Dmel_CG18811	3446.81	3472.63	3835.32	3321.86	3716.49	3848.91	3677.37	3436.28	3303.17	3221.71	3349.47	3517.85	2862.9	3294.1	3318.3	3136.87
E2QCK0	E2QCK0_DROME	Transport and golgi organization 11, isoform B	Tango11 CG30404 Dmel_CG30404	132.78	213.755	203.165	219.777	226.529	214.038	220.454	203.562	157.213	214.237	213.393	186.455	185.94	247.297	215.596	206.23
Q9W0M5	Q9W0M5_DROME	FI01407p (Uncharacterized protein, isoform A) (Uncharacterized protein, isoform B)	CG13901 Dmel_CG13901	24.4179	58.5921	54.867	43.4339	60.3792	50.0883	45.8624	63.1738	38.4164	65.8853	46.5012	50.2987	50.1496	65.0216	51.3271	58.9575
Q7K1Y4	CIAO1_DROME	Probable cytosolic iron-sulfur protein assembly protein Ciao1	Ciao1 CG12797	270.04	232.91	190.101	198.933	200.344	173.041	215.548	212.695	193.957	210.204	209.484	209.725	161.566	233.722	227.258	188.821
M9PJP0	M9PJP0_DROME	Nipsnap, isoform F	Nipsnap CG9212 Dmel_CG9212	369.209	301.439	282.43	319.49	293.619	293.615	311.307	286.051	319.453	295.083	352.834	309.027	278.583	306.404	393.334	327.468
A4V2F2	A4V2F2_DROME	Mustard, isoform U	mtd l(3)82Fd CG32464 Dmel_CG32464	4001.81	2669.05	4162.23	1871.94	1085.62	2540.71	3498.58	2430.4	3216.2	3828.43	3946.94	4592.2	2706.3	3831.07	4283.99	3545.48
X2JBJ9	X2JBJ9_DROME	Uncharacterized protein, isoform B (Uncharacterized protein, isoform C)	CG12096 Dmel_CG12096	114.308	252.717	237.708	260.248	253.589	214.885	238.65	643.905	251.53	254.039	681.427	868.305	141.805	193.943	243.656	218.307
A1Z6X6	A1Z6X6_DROME	Glyoxalase 1 (EC 4.4.1.5)	Glo1 CG1707 Dmel_CG1707	1544.92	1438.74	1474.76	1344.21	1416.84	1322.79	1342.25	1483.87	1475.58	1551.14	1438.66	1699.14	1403.66	1478.34	1649.89	1404.76
Q7JWD3	ASNA_DROME	ATPase ASNA1 homolog (EC 3.6.-.-) (Arsenical pump-driving ATPase homolog) (Arsenite-stimulated ATPase)	CG1598	206.486	128.153	123.943	120.181	113.368	133.035	114.581	121.339	145.874	132.409	115.81	92.0014	126.462	142.21	153.532	128.846
M9NE73	M9NE73_DROME	Calpain-B, isoform B	CalpB CG8107 Dmel_CG8107	11.6827	17.2719	12.1696	17.617	7.4409	12.864	11.811	16.3274	19.7875	16.418	19.1695	27.283	12.9486	10.6109	14.7771	22.6071
A1Z9E3	A1Z9E3_DROME	Elongation factor Tu	EfTuM CG6050 Dmel_CG6050	2354.61	2152.57	2533.57	2265.18	2251.43	2511.27	2604.72	2405.95	2046.89	2144.87	2210.46	2356.58	2365.34	2336.85	3087.5	2937.67
Q9VF03	Q9VF03_DROME	Brahma associated protein 155 kDa (LD22973p) (Moira, isoform A)	mor CG18740 Dmel_CG18740	482.836	455.73	467.754	507.118	388.943	411.261	508.655	474.016	420.012	421.232	509.353	478.431	450.651	560.505	1278.73	490.777
X2J4N6	X2J4N6_DROME	CG6907, isoform B (EC 2.7.1.-) (EC 2.7.11.19)	CG6907 Dmel_CG6907	812.223	781.762	927.63	793.704	825.761	834.447	754.697	716.368	796.07	771.476	807.333	848.45	828.793	890.984	698.549	726.367
Q9W4X9	ZW10_DROME	Centromere/kinetochore protein zw10 (Mitotic 15 protein)	Zw10 mit(1)15 CG9900	52.3087	61.8367	63.6015	72.8112	73.0869	74.5838	70.3041	56.8798	66.5721	65.6468	67.8519	64.2477	59.2557	41.428	51.1222	58.4851
E2QD64	E2QD64_DROME	CG2982, isoform B (EC 1.14.11.-) (EC 1.14.11.27)	CG2982 Dmel_CG2982	642.395	566.151	536.738	508.469	510.621	608.809	454.839	498.36	465.795	513.222	491.021	451.149	277.807	304.118	337.617	285.491
Q9VL16	Q9VL16_DROME	CG5676 (RE45833p)	CG5676 Dmel_CG5676	951.409	806.111	811.197	901.366	960.177	872.164	881.686	930.849	974.697	753.568	800.398	820.918	897.805	837.381	893.658	949.805
M9PIF1	M9PIF1_DROME	CG7324, isoform B	CG7324 Dmel_CG7324	73.8402	21.7231	30.6051	30.3847	33.3029	24.7166	10.9602	32.09	22.2838	22.1745	29.0776	9.38375	28.3947	68.3591	26.9295	36.8384
Q7KA66	Q7KA66_DROME	Serpin 43Aa (Serpin, putative)	Spn43Aa CG12172 Dmel_CG12172	721.039	270.006	606.603	460.043	261.234	353.847	453.967	513.064	367.042	296.236	289.365	328.612	395.368	600.047	770.744	523.359
E1JI22	E1JI22_DROME	Clathrin light chain, isoform B (Clathrin light chain, isoform C) (Clathrin light chain, isoform D)	Clc CG6948 Dmel_CG6948	1303.91	1060.29	1097.92	1146.21	644.379	1269.81	1147.5	900.339	849.915	1199.64	1048.48	1136.7	1024.62	1238.18	1022	889.419
A1Z945	A1Z945_DROME	CG8771, isoform B	CG8771 Dmel_CG8771	240.389	202.962	288.287	219.607	252.849	244.363	155.922	167.24	318.371	167.499	219.892	131.503	284.068	244.821	303.155	167.253
Q9V9Q4	Q9V9Q4_DROME	CG1416, isoform A (CG1416, isoform B) (CG1416, isoform C) (LD43819p)	CG1416 Dmel_CG1416	1697.6	1454.11	1516.88	1373.69	1499.61	1719.08	1539.16	1639.18	1611.39	1485.08	1508.62	1646.62	2139.33	2052.41	1996.54	2134
Q9VUL8	Q9VUL8_DROME	LD41491p (Peroxin 3, isoform A) (Peroxin 3, isoform B)	Pex3 CG6859 Dmel_CG6859	40.9593	45.8433	276.532	42.847	35.2032	38.6625	29.0357	40.2891	40.2651	53.4922	61.1978	57.8123	29.0423	66.7576	68.6966	50.3134
A4V3G8	A4V3G8_DROME	Ballchen, isoform B (EC 2.7.11.-)	ball CG6386 Dmel_CG6386	459.52	482.01	506.743	513.762	459.49	488.318	464.09	488.884	428.764	473.677	504.213	422.054	417.484	353.511	360.016	457.554
M9PBH8	M9PBH8_DROME	CG2199, isoform C	CG2199 Dmel_CG2199	14.9998	66.2016	62.2475	74.8363	51.0067	57.5345	97.2889	84.1624	62.4464	64.2708	64.5783	55.5362	103.072	78.3013	123.769	58.4614
Q9VC87	Q9VC87_DROME	RE57978p (RH13838p) (Uncharacterized protein)	CG18528 Dmel_CG18528	28.7793	46.3948	45.6004	48.2291	36.4163	18.3961	46.6218	36.8145	35.6059	54.9066	42.2296	6.12251	22.3796	47.364	59.0756	45.6452
X2JG50	X2JG50_DROME	Uncharacterized protein, isoform B	CG14215 Dmel_CG14215	41.947	45.6638	41.3408	175.318	52.6864	50.7114	33.8926	16.461	169.905	223.38	38.8687	35.1812	206.286	188.781	32.263	107.739
P36951	HYI_DROME	Putative hydroxypyruvate isomerase (EC 5.3.1.22) (GIP-like protein) (Transient receptor potential locus C protein)	Gip CG2227	1051.07	1184.71	1298.4	1304.83	1245.33	1288.28	1300.68	1274.74	1214.15	1133.15	1199.73	1359.18	1252.7	1193.46	1411.89	1267.72
X2JEB6	X2JEB6_DROME	Imaginal disc growth factor 4, isoform C (EC 3.2.1.14)	Idgf4 CG1780 Dmel_CG1780	1185.43	1067.24	1274.54	1102.26	1041.41	1109.05	1081.88	1171.44	1076.39	1093.66	1122.66	1102.75	1396.72	1382.98	1820.44	1432.64
Q7K5M6	Q7K5M6_DROME	GH04176p (Uncharacterized protein)	Sip1 CG10939 Dmel_CG10939	33.6269	64.6727	45.5638	63.9668	80.7861	42.7938	78.4409	55.0088	45.3838	53.4279	60.5246	48.0171	53.9095	63.5644	84.8866	76.9848
Q9VD22	Q9VD22_DROME	LP02352p (Uncharacterized protein) (EC 2.1.1.-)	CG18596 Dmel_CG18596	23.0895	20.8038	24.9843	14.4561	26.1746	11.1771	17.0589	11.4335	25.8339	8.4419	12.9838	4.59591	16.3824	12.2631	15.6251	7.85846
E3CTS3	E3CTS3_DROME	Aldehyde dehydrogenase	Aldh-III-RI	646.359	634.9	608.943	647.001	676.938	623.503	692.298	627.259	724.845	557.325	645.346	693.767	709.79	700.181	706.734	720.792
Q9V9T5	Q9V9T5_DROME	CG2118, isoform A (EC 6.3.4.14) (EC 6.4.1.4) (CG2118, isoform C) (GM14617p)	CG2118 Dmel_CG2118	146.246	161.817	135.922	170.209	217.297	200.668	118.988	175.975	139.2	175.667	155.01	153.481	126.85	63.0803	90.681	132.019
P32234	128UP_DROME	GTP-binding protein 128up	128up GTP-bp CG8340	973.005	1175.93	1315.52	1154	1164.57	1241.54	1221.87	1319.67	1228.57	1139.62	1059.08	1319.76	1258.52	1120.03	1397.33	1250.92
Q9VG51	Q9VG51_DROME	RE52028p (Sorting nexin 3, isoform A) (Sorting nexin 3, isoform B)	Snx3 CG6359 Dmel_CG6359	69.3767	85.1208	103.624	102.468	88.4677	114.788	93.6271	105.195	76.9745	109.635	84.6874	120.537	104.749	95.9043	123.067	116.406
T2FGD8	T2FGD8_DROME	FI21483p1	CG4679-RA	461.676	568.711	659.967	685.209	591.215	657.944	660.406	702.905	575.826	596.352	565.15	550.671	440.07	388.029	446.346	478.071
P49735	MCM2_DROME	DNA replication licensing factor Mcm2 (EC 3.6.4.12) (Minichromosome maintenance 2 protein) (DmMCM2)	Mcm2 CG7538	2404.74	2485.18	2642.68	2380.07	2523.64	2589.99	2462.78	2625.87	2407.97	2236.56	2439.47	2553.38	2317.04	2116.49	1982.28	2147.61
M9PB84	M9PB84_DROME	Ribosomal protein S2, isoform B (Ribosomal protein S2, isoform C)	RpS2 CG5920 Dmel_CG5920	11487.8	10967.2	11965.4	11968.6	19496.8	11283.7	12363.4	11878.8	13965.6	10151.4	10890.1	11843.8	12563.1	11864.4	12158.8	12905.8
E1JJF3	E1JJF3_DROME	Innexin	Inx2 inx inx2 CG4590 Dmel_CG4590	736.461	909.685	1149.93	1073.4	1078.53	1041.44	1135.16	1029.6	1284.28	1133.28	1036.16	1178.8	1338.13	1484.42	1588.33	1652.89
Q9W2P5	Q9W2P5_DROME	CG9344 (RE43665p)	CG9344 Dmel_CG9344	65.5926	75.0221	90.2539	72.66	60.1407	75.3231	69.513	72.9194	66.5591	76.4732	57.7175	74.8042	50.2209	72.77	78.1166	123.427
Q9VNH5	Q9VNH5_DROME	CG2091 (EC 3.-.-.-) (GH04919p)	CG2091 Dmel_CG2091	611.102	1131.66	1197.4	1178.12	1139.77	1198.98	1182.42	1224.56	951.248	1107.84	1153.12	1023.65	864.081	866.712	803.69	955.972
P21187	PABP_DROME	Polyadenylate-binding protein (PABP) (Poly(A)-binding protein)	pAbp CG5119	4221.62	4258.19	4430.15	4305.47	3616.92	4093.42	4312.08	4401.01	3743.2	3606.26	3945.65	4104.48	3568.59	3879.51	4402.56	4202.46
X2JDI9	X2JDI9_DROME	Uncharacterized protein, isoform C (EC 2.3.1.-)	CG12560 Dmel_CG12560	23.1965	13.2938	25.4449	1.41792	29.501	18.0865	35.6562	11.6709	23.1106	3.16449	18.0871	3.70443	20.5585	28.7589	22.4171	17.4059
Q95RA9	Q95RA9_DROME	Gamma-interferon-inducible lysosomal thiol reductase 1 (LD47508p)	GILT1 CG9796 Dmel_CG9796	1118.94	961.563	1054.64	961.953	930.212	1006.17	982.379	999.548	932.411	1005.83	919.225	1082.15	1034.69	1006.03	939.404	1065.11
Q7KTB3	Q7KTB3_DROME	Phosphoethanolamine cytidylyltransferase, isoform E (EC 2.7.7.14)	Pect CG5547 Dmel_CG5547	37.8297	31.3976	40.7897	41.8231	113.542	43.7575	31.7062	45.6636	38.5008	39.7054	25.3619	24.1734	51.1229	32.1543	33.4492	12.8396
Q9VAJ9	Q9VAJ9_DROME	CG1907 (SD09259p)	CG1907 Dmel_CG1907	525.415	478.453	445.176	449.239	571.624	462.824	461.22	541.129	489.217	479.166	540.818	532.138	516.256	486.878	526.043	465.38
Q9VPF6	Q9VPF6_DROME	FI06804p (Mitochondrial ribosomal protein L15)	mRpL15 mRpL15-RA CG5219 Dmel_CG5219	343.416	343.671	282.182	337.692	341.815	391.604	309.727	356.014	202.748	342.367	324.243	302.258	204.68	277.264	245.935	278.81
Q9XYM1	Q9XYM1_DROME	Aspartyl tRNA synthetase	AspRS Aats-asp l(2)49Db CG3821	1323.57	1261.38	1407.2	1187.86	1222.43	1297.79	1175.01	1261.81	1271.19	1277.46	1237.45	1338.18	1327.07	1559.91	1541.96	1519.91
Q9VH80	Q9VH80_DROME	Uncharacterized protein	CG16908 Dmel_CG16908	90.7205	83.7952	82.2348	64.3819	88.5565	75.6326	67.8223	42.8253	97.559	34.1775	64.6746	61.1819	55.8077	85.7702	49.4993	58.4866
Q9VW40	Q9VW40_DROME	LD31235p (Uncharacterized protein, isoform A) (Uncharacterized protein, isoform B)	CG14103 Dmel_CG14103	160.435	143.668	173.941	167.726	263.538	209.991	149.643	146.945	156.384	166.444	206.373	182.657	382.531	84.3553	125.015	194.565
Q9VTY8	Q9VTY8_DROME	Protein kinase C (EC 2.7.11.13)	sti sti-RA CG10522 Dmel_CG10522	50.9868	57.535	34.6363	69.2139	93.4944	88.8163	29.9682	67.8592	66.6324	72.9051	97.6515	56.0173	62.2065	88.1622	42.3817	32.1784
Q1EC13	Q1EC13_DROME	IP11020p (Fragment)	CG12203	206.916	203.846	190.849	251.16	241.471	274.959	196.865	224.83	227.721	203.242	220.745	220.394	246.682	193.771	134.525	246.327
Q9VGV8	Q9VGV8_DROME	CG4511, isoform A (CG4511, isoform B) (GM03430p) (RE29349p)	CG4511 Dmel_CG4511	40.073	33.6833	47.5854	36.3389	36.4184	36.173	25.2716	41.3515	36.7645	38.8259	16.0504	30.7678	43.8309	36.3693	37.2483	70.0644
Q7K3W2	Q7K3W2_DROME	CG8728 (EC 3.4.24.-) (GH09295p) (LD05680p)	CG8728-RA CG8728 Dmel_CG8728	418.716	434.494	363.193	446.031	375.762	404.525	370.276	421.506	391.418	443.038	465.044	449.682	351.931	328.772	362.56	400.277
Q9VKJ6	Q9VKJ6_DROME	Cation-transporting ATPase (EC 3.6.3.-)	CG6230-RA CG6230 Dmel_CG6230	129.219	140.24	145.074	143.067	140.788	126.019	171.459	364.536	152.856	132.121	149.553	336.877	177.445	138.484	176.488	176.269
Q95TW1	Q95TW1_DROME	GM01970p	Rrp46 CG4043	220.201	336.294	376.046	365.791	346.658	352.185	360.474	400.759	395.951	374.63	368.968	396.908	464.307	315.767	336.008	369.77
L0CRF4	L0CRF4_DROME	Ribosomal protein S11 (Fragment)	RPS11	4485.64	4254.05	4818.07	4554.12	3962.93	4281.7	4523.12	4596.32	4419.76	4335.58	4284.47	4893.65	5056.09	4920.63	5443.78	5021.3
Q9VAQ0	Q9VAQ0_DROME	Cullin 5 (FI20194p1)	Cul5 Cul-5 Cul-5-RA CG1401 Dmel_CG1401	167.301	174.439	131.841	139.36	169.264	184.115	636.603	144.121	157.532	160.057	148.252	94.8227	134.547	622.757	90.2747	98.3093
Q9VBQ1	Q9VBQ1_DROME	LD31631p (Musashi) (Musashi, isoform A)	msi CG5099 Dmel_CG5099	72.4348	70.018	41.8174	68.4692	59.8849	96.9531	67.1079	72.4425	65.7117	94.0846	83.6257	55.649	66.08	34.8479	19.617	54.4512
Q9W4N9	Q9W4N9_DROME	CG2941, isoform A (CG2941, isoform B) (RE16777p)	CG2941 Dmel_CG2941	135.305	152.839	204.302	126.862	147.455	122.94	150.701	117.655	149.284	151.376	171.379	110.541	4310.89	8340.19	8369.26	9280.62
Q9GYU8	NUP88_DROME	Nuclear pore complex protein Nup88 (88 kDa nuclear pore complex protein) (Nucleoporin Nup88) (Protein members only) (dNup88)	mbo Nup88 CG6819	410.885	450.514	440.801	454.033	454.718	398.759	338.7	444.404	512.595	468.209	429.505	476.736	534.746	488.51	387.321	469.597
Q9VCF8	Q9VCF8_DROME	CG5854 (LD23561p)	CG5854 Dmel_CG5854	283.018	232.186	288.106	281.522	302.566	233.136	309.759	363.67	262.344	307.804	289.541	249.515	286.86	375.395	315.362	261.478
O97125	HSP68_DROME	Heat shock protein 68	Hsp68 CG5436	23.101	24.8081	34.6945	41.6064	42.3665	30.7773	26.5387	61.2034	68.2931	88.2274	98.9475	379.953	1055.06	924.918	560.614	576.718
Q03427	LAMC_DROME	Lamin-C (pG-IF)	LamC CG10119	343.059	287.146	326.162	289.597	307.639	252.306	326.133	272.282	317.528	292.449	246.991	313.261	533.652	652.078	1198.97	747.448
Q9VL18	EF1D_DROME	Probable elongation factor 1-delta (EF-1-delta)	eEF1delta CG4912	5737.57	5404.32	6029.23	5767.71	5612.28	6415.32	5626.53	6316.77	5566.75	5661.71	5635.14	6449.62	5938.61	5809.21	6778.88	6436.16
Q8IRG6	SPT16_DROME	FACT complex subunit spt16 (Facilitates chromatin transcription complex subunit SPT16) (dSPT16)	dre4 spt16 CG1828	667.742	815.814	780.339	830.006	789.795	847.481	774.388	855.25	866.557	721.115	795.384	752.151	936.88	794.254	721.971	776.525
P14199	REF2P_DROME	Protein ref(2)P (Refractory to sigma P)	ref(2)P CG10360	40.9644	27.9229	23.1137	18.0664	47.8926	47.1503	32.1774	17.9498	28.1319	22.6092	35.1721	44.7128	44.612	57.9844	36.4009	55.4088
Q9VKN7	AURKB_DROME	Aurora kinase B (EC 2.7.11.1) (IPL1/Aurora-like protein kinase) (Serine/threonine-protein kinase Ial) (Serine/threonine-protein kinase aurora-B)	ial CG6620	110.026	118.031	122.418	127.019	173.793	163.627	85.4897	1025.64	136.289	123.254	123.791	115.044	105.343	130.359	100.693	71.8604
Q9VWD9	Q9VWD9_DROME	LD38919p (Ubiquilin, isoform A) (Ubiquilin, isoform B)	Ubqn CG14224 Dmel_CG14224	447.675	524.027	422.554	489.933	370.733	365.962	465.803	509.865	449.993	376.7	475.965	484.917	511.204	444.262	382.649	594.896
Q9VGW6	MCM5_DROME	DNA replication licensing factor Mcm5 (EC 3.6.4.12) (Minichromosome maintenance 5 protein) (DmMCM5)	Mcm5 CG4082	1562.76	1773.7	1785.36	1625.7	1675.07	1791.14	1758.89	1774.55	1694.21	1648.24	1631.67	1785.42	1717	1698.82	1728.47	1692.1
P02283	H2B_DROME	Histone H2B	His2B; His2B:CG17949 CG17949; His2B:CG33868 CG33868; His2B:CG33870 CG33870; His2B:CG33872 CG33872; His2B:CG33874 CG33874; His2B:CG33876 CG33876; His2B:CG33878 CG33878; His2B:CG33880 CG33880; His2B:CG33882 CG33882; His2B:CG33884 CG33884; His2B:CG33886 CG33	26204.5	30719.2	36581.2	39715.2	32252.6	35117.6	39204.5	41396	29638.2	29599.2	32727.7	38376	39111.8	43426.2	47885.9	49965.4
Q9VKI2	Q9VKI2_DROME	CG4788, isoform A (CG4788, isoform B) (FI09336p)	CG4788-RA CG4788 Dmel_CG4788	237.35	257.32	249.685	236.635	201.913	274.378	219.983	213.232	272.1	228.151	284.991	248.101	221.547	117.285	185.366	175.288
F3YDE2	F3YDE2_DROME	Fructose-bisphosphate aldolase (EC 4.1.2.13)	Ald Ald-RH CG6058 Dmel_CG6058	2843.54	3585.06	4412.23	4140.59	4077.93	3969.54	3957.97	4533.81	4111.95	3596.25	3759.84	3899.03	4874.97	4241.39	6009.11	4601.43
Q9VW54	Q9VW54_DROME	26S proteasome regulatory complex subunit p97 (Regulatory particle non-ATPase 1)	Rpn1 CG7762 Dmel_CG7762	5286.12	4166.77	4846.71	4270.68	4187.31	4562.38	4385.82	4275.66	4334.44	4105.05	4239.34	4617.94	4679.67	4961.25	5461.06	5251.43
Q7K2N0	Q7K2N0_DROME	CG8735, isoform A (CG8735, isoform B) (GH24644p)	CG8735 Dmel_CG8735	525.302	721.649	644.685	596.809	662.506	787.952	574.903	705.229	712.542	616.509	587.543	531.419	653.073	733.261	713.191	838.323
B7Z098	B7Z098_DROME	CG7414, isoform D	CG7414 Dmel_CG7414	803.226	702.304	715.065	725.472	710.304	724.025	703.809	708.723	762.973	713.495	745.814	716.221	652.371	684.323	621.013	741.95
M9PFY2	M9PFY2_DROME	CG6479, isoform C	CG6479 Dmel_CG6479	141.832	126.627	102.485	134.336	138.786	148.609	119.404	565.766	514.698	154.577	129.134	88.7152	131.66	453.968	91.276	73.1511
P28668	SYEP_DROME	Bifunctional glutamate/proline--tRNA ligase (Bifunctional aminoacyl-tRNA synthetase) [Includes: Glutamate--tRNA ligase (EC 6.1.1.17) (Glutamyl-tRNA synthetase) (GluRS); Proline--tRNA ligase (EC 6.1.1.15) (Prolyl-tRNA synthetase) (ProRS)]	Aats-glupro CG5394	1313.29	1297.57	1395.6	1384.28	1281.48	1380.51	1542.95	1432.12	1382.38	1334.88	1220.79	1288.05	1457.08	1437.68	1446.71	1404.46
Q2XYI8	Q2XYI8_DROME	CG9617 (Fragment)	Sgt1 CG9617	298.199	304.292	263.717	286.593	287.932	260.077	344.986	377.989	195.542	343.375	310.805	411.846	318.493	432.714	333.685	379.802
Q9VYT5	Q9VYT5_DROME	LD06533p (Uncharacterized protein, isoform A) (Uncharacterized protein, isoform B)	CG10347 Dmel_CG10347	451.061	145.153	131.217	346.016	188.731	170.104	201.39	174.769	188.235	186.069	162.373	236.171	187.709	173.958	193.267	150.564
Q9VFW4	Q9VFW4_DROME	MIP09035p (Poly, isoform A) (Poly, isoform B)	poly poly-RA CG9829 Dmel_CG9829	1096.21	957.412	1008.48	942.217	953.914	896.183	1031.28	945.298	927.462	898.394	929.896	986.239	886.201	925.171	917.203	1041.74
Q7K180	Q7K180_DROME	LD02709p (Microtubule-associated protein 60)	Map60 CG1825 Dmel_CG1825	509.699	800.42	760.504	717.211	721.691	792.164	759.381	797.208	620.033	738.747	788.753	872.085	792.412	893.895	750.077	856.202
Q8SX68	Y0915_DROME	Uncharacterized protein CG10915	CG10915	47.2211	40.9062	50.5247	67.6004	72.021	56.4278	61.7381	46.8182	73.4876	45.3844	59.405	56.3172	66.1067	88.6803	96.7202	49.8826
Q9VF27	Q9VF27_DROME	GM02062p (NADH dehydrogenase (Ubiquinone) 23 kDa subunit) (EC 1.6.5.3) (EC 1.6.99.3)	ND-23 ND23 CG3944 Dmel_CG3944	616.723	771.885	799.9	726.107	604.373	639.312	664.756	784.076	681.281	644.906	737.353	726.129	644.944	660.714	665.166	737.636
Q9VUZ6	Q9VUZ6_DROME	FI05332p (Lethal (3) 72Dn, isoform A)	l(3)72Dn CG5018-RA CG5018 Dmel_CG5018	80.8753	106.183	135.696	116.976	59.0392	123.795	65.6603	111.842	119.663	97.1361	110.905	74.3717	136.319	102.453	119.889	100.179
P50887	RL22_DROME	60S ribosomal protein L22	RpL22 CG7434	7276.99	6673.07	4468.51	5849.02	5787.22	6689.94	7501.6	7153.13	3291.4	7797.1	7225.6	7536.27	3901.46	5966.52	4493.44	6353.79
Q9VFM9	TWF_DROME	Twinfilin	twf CG3172	82.9602	128.925	110.748	128.566	82.6288	85.5447	130.243	91.6246	107.845	121.765	134.079	65.9812	106.066	86.733	36.1577	102.937
Q7KY04	Q7KY04_DROME	Rab4 protein (Rab4, isoform A) (Rab4, isoform B)	Rab4 CG4921 Dmel_CG4921	189.592	200.903	182.182	240.035	261.602	222.249	175.624	243.237	256.585	210.02	223.143	224.287	258.551	175.047	176.556	113.062
Q9VJQ4	MCES_DROME	mRNA cap guanine-N7 methyltransferase (EC 2.1.1.56) (mRNA (guanine-N(7)-)-methyltransferase)	l(2)35Bd CG3688	82.867	58.0292	68.096	69.1352	65.2484	75.5242	58.2579	49.4292	63.9217	62.8878	42.5974	65.4213	72.1052	43.8277	52.9099	47.6579
H0RNM5	H0RNM5_DROME	FI17323p1	l(1)G0020-RA	98.5411	140.064	142	150.238	137.359	37.3069	127.364	123.384	106.159	245.072	112.397	112.51	92.2082	142.149	215.848	158.129
Q9V6L9	FBSP1_DROME	F-box/SPRY domain-containing protein 1 (DFsn)	Fsn CG4643	14.7518	19.6766	11.0071	27.2661	15.8437	18.0758	12.799	10.0432	22.2683	22.0738	22.6578	22.0076	23.2342	18.7626	16.4525	14.4404
X2J6D4	X2J6D4_DROME	Cytochrome c proximal, isoform B	Cyt-c-p CG17903 Dmel_CG17903	76.7917	104.874	112.569	98.4472	196.961	113.537	90.8881	98.2101	191.129	89.9106	70.82	169.977	212.04	76.8283	224.518	129.129
Q7JRC3	Q7JRC3_DROME	Juvenile hormone epoxide hydrolase 1 (EC 3.3.2.-) (EC 3.3.2.10) (EC 3.3.2.9) (Juvenile hormone epoxide hydrolase I) (RH03631p)	Jheh1 BEST:GH06241 CG15101 Dmel_CG15101	28.812	21.159	36.0866	46.3258	34.6597	27.7366	3.88265	31.2572	34.5732	36.0474	23.3829	32.5916	30.5414	52.7524	79.2759	45.928
Q9W1C5	Q9W1C5_DROME	Integrator 1	IntS1 CG3173 Dmel_CG3173	63.2299	100.921	63.1602	86.009	96.7663	82.9501	85.3034	88.7646	96.2115	65.793	63.1176	58.1582	80.3139	65.656	1423.27	84.2134
F6J1F4	F6J1F4_DROME	CG1515 (Fragment)	CG1515	787.218	693.219	633.076	759.712	529.348	720.364	686.396	712.902	649.308	811.056	723.373	786.48	777.959	713.015	564.424	736.179
Q4V5H1	Q4V5H1_DROME	Peptidyl-prolyl cis-trans isomerase (PPIase) (EC 5.2.1.8)	CG17266 Dmel_CG17266	185.29	188.56	184.108	199.074	204.368	169.998	148.898	183.208	224.307	187.666	193.955	139.221	122.077	163.841	155.95	157.976
Q9XYP8	GCP3_DROME	Gamma-tubulin complex component 3 homolog (Gamma-ring complex protein 91 kDa) (d91p) (dGrip91)	l(1)dd4 CG10988	629.548	587.848	432.206	531.825	410.683	499.885	549.256	515.569	594.393	513.308	559.903	586.888	455.777	613.716	608.415	512.805
Q5BI66	Q5BI66_DROME	LP14969p	beta-Man CG12582	96.5044	108.467	139.195	123.307	146.139	112.878	112.679	149.863	142.463	124.38	116.61	126.134	96.9366	106.713	100.864	78.8492
Q960A7	Q960A7_DROME	SD10981p	Dis3 CG6413	252.917	359.142	341.347	364.424	373.513	337.911	350.074	369.539	344.685	298.984	299.568	366.591	299.335	283.396	304.705	333.443
Q2XYF2	Q2XYF2_DROME	CG2257 (Fragment)	UbcE2H Ubc-E2H CG2257	380.41	350.891	321.493	403.895	453.555	389.909	371.5	352.897	439.894	426.594	423.209	386.602	378.923	445.664	421.841	444.741
Q9VBX8	Q9VBX8_DROME	IP15857p (Uncharacterized protein, isoform C) (Uncharacterized protein, isoform D) (Uncharacterized protein, isoform E) (Uncharacterized protein, isoform F) (Uncharacterized protein, isoform G)	CG33096 Dmel_CG33096	290.492	258.501	254.002	284.528	309.144	295.682	239.759	328.613	308.57	282.461	295.254	281.276	271.319	283.23	251.75	281.608
P07486	G3P1_DROME	Glyceraldehyde-3-phosphate dehydrogenase 1 (EC 1.2.1.12) (Glyceraldehyde-3-phosphate dehydrogenase I) (GAPDH I)	Gapdh1 Gadph-1 CG12055	6806.87	6996.87	6511.48	6613.66	7006.81	7383.04	6392.27	7090.26	7539.74	6615.08	7105.55	7395.9	6879.77	6690.88	5489.81	6377.69
Q9W402	Q9W402_DROME	NADH dehydrogenase (Ubiquinone) B16.6 subunit, isoform A (NADH dehydrogenase (Ubiquinone) B16.6 subunit, isoform B) (NADH dehydrogenase (Ubiquinone) B16.6 subunit, isoform C) (EC 1.6.99.3) (RE14725p)	ND-B16.6 CG3446 Dmel_CG3446	911.382	878.541	1083.08	1055.39	840.218	885.335	877.795	1052.45	815.917	851.077	888.501	860.083	925.586	678.618	1030.58	899.287
Q9W0M7	Q9W0M7_DROME	FI04459p (LD01809p) (Uncharacterized protein, isoform A)	CG13900-RA CG13900 Dmel_CG13900	825.833	1033.52	1042.42	1071.89	1078.85	1019.65	1051.38	1065.77	973.179	1001.46	999.871	999.576	1128.6	1099.72	1077.6	1260.02
Q9VKV1	Q9VKV1_DROME	Alpha-mannosidase (EC 3.2.1.-)	LManII BcDNA.GH02419 LM408 CG6206 Dmel_CG6206	605.626	755.871	810.243	767.506	720.914	731.413	931.67	813.506	887.17	689.79	752.652	759.702	808.495	937.173	1197.08	1040.3
Q8IML6	Q8IML6_DROME	IP14839p (Uncharacterized protein, isoform B) (Uncharacterized protein, isoform C) (EC 1.2.4.1)	CG11876 Dmel_CG11876	47.0914	76.4787	54.322	55.9401	167.157	49.5056	84.1828	50.9493	72.3715	44.3439	38.7232	195.59	38.4979	31.0405	101.497	127.804
Q9V3G7	PSMD6_DROME	26S proteasome non-ATPase regulatory subunit 6 (26S proteasome regulatory subunit S10) (Protein Rpn7)	Rpn7 CG5378	3426.33	3041.29	3137.81	2760.48	2806.71	3103.34	2960.65	2885.5	2775.35	3014.05	3153.35	3299.59	3028.91	2987.53	2833.41	3031.93
Q9VXP4	PA1B2_DROME	Platelet-activating factor acetylhydrolase IB subunit beta homolog	Paf-AHalpha CG8962	839.085	732.815	913.133	802.773	728.166	763.995	789.071	833.54	812.81	784.246	769.41	820.553	918.487	781.435	816.198	856.155
Q960Q8	Q960Q8_DROME	CG3511, isoform A (EC 5.2.1.8) (CG3511, isoform B) (LD39850p)	CG3511 Dmel_CG3511	48.5688	49.889	61.102	50.946	59.7562	45.3175	57.5798	74.4238	57.2455	55.5148	61.0951	4.95183	75.1312	56.3047	55.7958	79.8817
Q9VV41	OSGEP_DROME	Probable tRNA N6-adenosine threonylcarbamoyltransferase (EC 2.3.1.234) (N6-L-threonylcarbamoyladenine synthase) (t(6)A synthase) (t(6)A37 threonylcarbamoyladenosine biosynthesis protein CG4933) (tRNA threonylcarbamoyladenosine biosynthesis protein CG4933)	CG4933	80.1476	84.9316	119.021	108.611	128.643	113.61	111.831	87.6359	124.188	106.635	82.1613	86.4315	121.868	70.7989	99.9774	99.7956
M9PEZ2	M9PEZ2_DROME	Fibroblast growth factor receptor 1 oncogene partner 2, isoform B	Fgop2 CG10158 Dmel_CG10158	110.059	95.8289	137.242	118.413	110.899	95.7363	117.979	96.5716	116.679	112.583	130.303	111.993	116.961	100.837	221.029	116.758
Q29R26	Q29R26_DROME	RE22828p	l(2)not	80.8182	55.2782	108.075	70.4602	69.4225	61.8731	73.9109	61.893	57.4761	63.25	48.0446	56.3912	68.3586	70.1397	69.398	85.3822
M9PBZ9	M9PBZ9_DROME	Eukaryotic initiation factor 4E, isoform H (Eukaryotic initiation factor 4E, isoform I)	eIF-4E CG4035 Dmel_CG4035	720.756	667.726	668.957	614.309	600.402	671.859	629.446	663.68	587.455	714.342	641.905	620.99	571.758	705.586	620.496	591.812
Q7PLT4	Q7PLT4_DROME	Tim17b, isoform A (Tim17b, isoform B)	Tim17b CG40451 Dmel_CG40451	169.424	253.975	201.634	270.452	230.614	292.021	192.346	1241.13	240.436	264.288	236.556	299.804	191.319	1734.41	154.76	229.078
Q9W5W7	Q9W5W7_DROME	CG9581 (EC 3.4.11.-) (GH19483p)	CG9581 Dmel_CG9581	58.3158	48.4875	49.0592	62.7214	57.2505	60.9014	74.4089	50.1987	50.4503	51.8683	62.1573	60.3002	43.6463	60.719	32.3698	27.3993
Q7KTW5	Q7KTW5_DROME	CG9391, isoform A (EC 3.1.3.25) (CG9391, isoform C) (RE10407p)	CG9391 Dmel_CG9391	456.511	396.972	331.691	483.936	509.791	462.102	470.892	390.158	450.187	408.439	387.196	391.484	482.189	438.479	480.69	417.948
Q7K3M5	Q7K3M5_DROME	DHX15 ortholog, isoform A (EC 2.7.7.-) (EC 3.6.1.3) (DHX15 ortholog, isoform B) (GM13272p)	Dhx15 CG11107 Dmel_CG11107	850.64	843.441	954.696	872.774	801.647	891.328	849.657	855.975	825.556	923.66	789.877	820.854	847.792	799.335	830.453	889.165
A1Z830	A1Z830_DROME	Uncharacterized protein, isoform A	CG12128 Dmel_CG12128	420.097	471.318	392.772	525.36	420.441	263.855	535.467	327.048	428.379	458.004	398.027	214.121	416.15	161.218	241.696	343.763
Q9VNR9	Q9VNR9_DROME	RE67859p (Uncharacterized protein, isoform A)	CG14450 Dmel_CG14450	90.7038	96.8586	123.655	96.3925	148.494	143.633	103.01	82.6288	73.5176	137.719	17.1297	105.12	7.97947	89.9763	101.682	13.2806
Q9V3E7	Q9V3E7_DROME	LD24793p (RNA and export factor binding protein 1)	Ref1 Aly CG1101 Dmel_CG1101	1288.62	1821.47	2071.62	1966.39	1790.77	1919.24	2037.37	2162.43	1896.97	1892.55	2020.43	2139.35	2241.69	2370.15	2510.28	2491.96
Q9VB62	DPOA2_DROME	DNA polymerase alpha subunit B (DNA polymerase alpha 73 kDa subunit)	DNApol-alpha73 CG5923	185.132	123.231	198.321	181.056	259.62	208.493	127.624	218.237	176.484	246.346	202.117	259.18	208.95	214.32	169.445	208.726
Q6NMU5	Q6NMU5_DROME	AT19681p	Dpit47	106.719	146.41	100.257	94.1365	160.919	135.077	111.209	106.453	143.088	151.638	141.638	111.895	105.76	88.1505	117.483	82.2105
Q9VSM8	Q9VSM8_DROME	FI07835p (GTPase activating protein, SECIS-dependent read-through)	GAPsec CG5978 Dmel_CG5978	81.5086	142.835	103.341	125.881	150.54	102.914	160.817	113.698	128.312	148.693	125.175	115.647	143.801	74.4266	174.417	106.501
Q9VIV2	Q9VIV2_DROME	LD45403p (Second mitotic wave missing) (Second mitotic wave missing, isoform A) (Second mitotic wave missing, isoform B)	swm CG10084 Dmel_CG10084	854.38	657.265	1076.63	495.264	294.033	558.475	981.548	515.67	566.371	787.538	1201.83	886.463	519.604	720.478	1247.72	778.947
P48609	CDK5_DROME	Cyclin-dependent kinase 5 homolog (EC 2.7.11.22) (Cell division protein kinase 5)	Cdk5 CG8203	25.6873	63.8414	55.2961	66.9057	83.2157	64.0494	63.9236	46.801	76.318	50.714	33.8057	48.9354	55.0194	82.9324	75.2078	66.261
Q9Y119	Q9Y119_DROME	BcDNA.GH08860 (RE05454p) (Trehalose-6-phosphate synthase 1) (EC 2.4.1.15)	Tps1 BcDNA.GH08860 CG4104 Dmel_CG4104	53.3585	676.066	26.0586	23.3521	35.6465	16.3509	20.9798	36.8636	64.068	78.9038	61.7482	27.7348	30.8941	88.7762	33.3445	397.427
Q9VH69	RS29_DROME	40S ribosomal protein S29	RpS29 CG8495	2632.44	2184.05	2751.03	2416.58	1852.43	2229.35	2229.13	2784.92	2880.9	1941.22	2030.1	2216.6	2829.36	2570.53	2979.89	3227.94
D3DMX2	D3DMX2_DROME	AT30355p	lin19-RC	385.971	399.734	358.914	432.62	446.983	460.733	376.295	392.01	469.465	361.194	387.424	307.381	301.568	314.382	333.432	224.976
A0A024E3A5	A0A024E3A5_DROME	FI24283p1	CG6020-RA	557.413	671.468	672.245	613.611	664.44	609.226	718.206	658.537	713.257	574.594	675.548	763.842	642.916	704.224	631.477	689.686
Q9VMY9	Q9VMY9_DROME	Dihydropterin deaminase (EC 3.5.4.3) (LD44207p) (RE08243p)	DhpD CG18143 Dmel_CG18143	312.672	336.598	297.157	351.064	335.531	384.503	332.808	317.117	397.887	316.392	333.418	320.411	305.427	294.965	254.234	304.439
Q24560	TBB1_DROME	Tubulin beta-1 chain (Beta-1-tubulin)	betaTub56D CG9277	38901.2	37495.6	37356.2	38123.2	36207.9	42732.3	41542.4	37816.2	41843	37519.3	39890.2	45400	43738	42688.6	33322	41038.7
A1Z8U0	A1Z8U0_DROME	Pre-mRNA processing factor 8	Prp8 prp8 CG8877 Dmel_CG8877	561.446	581.72	624.606	589.399	588.865	620.769	600.05	605.348	632.471	525.745	580.059	439.463	688.463	477.707	559.479	579.656
Q0E9G3	KTU_DROME	Protein kintoun (Dynein assembly factor 2, axonemal homolog) (PP1-interacting protein 20)	Nop17l Ppi20 CG1553	43.6585	12.1421	7.2518	7.39789	7.81739	8.06709	6.40841	11.8221	12.3461	4.90964	7.90258	30.1953	52.5043	53.7424	41.5471	62.9982
O76863	O76863_DROME	EG:100G10.3 protein (EIF2B-beta protein) (Eukaryotic initiation factor eIF2B beta subunit) (RE60807p) (eIF2B-beta) (EC 5.3.1.23)	eIF2B-beta EG:100G10.3 CG2677 Dmel_CG2677	201.678	197.845	219.98	212.855	243.091	230.556	182.261	234.831	196.677	229.755	229.017	193.913	187.7	151.057	209.025	198.579
Q9VXE9	Q9VXE9_DROME	Structural maintenance of chromosomes protein	SMC3 CG9802 Dmel_CG9802	317.116	112.014	110.862	74.3947	112.856	92.2603	89.0351	91.9623	152.096	121.047	172.218	78.5025	117.305	99.1238	325.557	125.043
M9NFF8	M9NFF8_DROME	Cdc42, isoform C (Cdc42, isoform D)	Cdc42 CG12530 Dmel_CG12530	234.261	248.933	253.619	288.79	269.75	231.139	312.178	293.147	343.831	280.642	286.903	313.965	404.647	384.676	248.156	343.681
Q7K0X9	Q7K0X9_DROME	LD23667p (Syntaxin 7, isoform A) (Syntaxin 7, isoform B)	Syx7 CG5081 Dmel_CG5081	205.223	139.248	112.271	135.464	114.994	154.001	118.426	118.229	106.009	156.678	147.502	133.805	136.924	128.896	119.696	153.328
Q9VQL1	Q9VQL1_DROME	LP20978p (Uncharacterized protein, isoform A) (Uncharacterized protein, isoform B) (EC 6.1.1.11)	SerRS CG17259 Dmel_CG17259	2738.36	2563.88	2381.1	2619.94	2481.97	2843.99	2744.9	2640.51	2320.72	2399.95	2580.21	2720.01	2578.23	2528.95	2480.17	2790.72
Q9VK59	Q9VK59_DROME	CG5787, isoform A (CG5787, isoform B) (LD23647p)	CG5787 Dmel_CG5787	508.433	658.134	749.07	679.018	616.534	742.953	724.63	737.917	642.633	589.4	692.384	681.126	841.489	828.814	904.499	817.202
Q7K130	Q7K130_DROME	Dynactin 4, p62 subunit (LD13436p)	DCTN4-p62 CG12042 Dmel_CG12042	95.2034	99.1048	95.7111	112.47	94.316	89.5768	105.282	93.2737	108.721	98.4698	71.5495	89.7725	101.43	127.535	84.0489	99.6761
X2J4W8	X2J4W8_DROME	Kruppel homolog 2, isoform C	Kr-h2 CG9159 Dmel_CG9159	1094.62	1051.21	1178.14	1123.05	1039.04	1004.22	1150.27	1095.17	1121.44	948.845	969.839	1044.79	1248.14	1285.23	1778.19	1376.71
Q9VXE0	RUXG_DROME	Probable small nuclear ribonucleoprotein G (snRNP-G) (Sm protein G) (Sm-G) (SmG)	SNRPG SmG CG9742	156.631	290.566	188.686	347.77	178.884	241.807	190.787	186.064	338.844	247.836	269.002	199.183	391.643	232.499	50.6743	216.981
Q9VFE6	RRP15_DROME	RRP15-like protein	CG3817	46.7233	63.9592	75.6191	69.0075	77.0312	73.3996	69.4353	62.4205	83.5519	55.8074	61.2963	43.4002	74.011	16.9783	92.7233	69.1298
Q9VI64	Q9VI64_DROME	LD30995p (Uncharacterized protein)	CG10098 Dmel_CG10098	86.6794	78.0733	36.3274	87.2902	78.7931	45.9401	60.43	48.5692	65.6099	49.2486	48.1216	46.0954	78.977	57.1575	87.8297	104.24
Q7K485	Q7K485_DROME	CathD (EC 3.4.23.-) (Cathepsin D) (SD07085p)	cathD CG1548 Dmel_CG1548	363.429	2071.3	2225.2	2118.11	1948.04	2132.07	2200.84	2329.3	2096.44	1969.83	2096.67	2373.58	2138.97	2269.86	2386.2	2759.86
D2NUE8	D2NUE8_DROME	MIP14634p (Pebble, isoform F)	pbl pbl-RD CG8114 Dmel_CG8114	42.5073	67.9478	54.1674	119.826	87.9601	1098.18	84.9729	58.7637	92.0025	102.742	99.7756	75.6208	16.555	78.0831	143.847	73.1831
B7Z140	B7Z140_DROME	Uncharacterized protein, isoform C	CG34408 Dmel_CG34408	4.69021	6.5774	15.1921	4.56465	19.2743	2.87423	70.1565	3.62021	14.6755	14.5025	7.10569	3.28832	5.36747	22.9327	11.4619	9.04783
Q9VLB7	Q9VLB7_DROME	GDP dissociation inhibitor, isoform A (GDP dissociation inhibitor, isoform B) (GDP dissociation inhibitor, isoform C) (LD46767p) (LP03430p)	Gdi CG4422 Dmel_CG4422	3721.86	3651.34	4054.36	3689.88	3617.28	4141.89	3820.53	4136.86	3827.47	3564.08	3802.02	3907.65	3994.47	4036.97	4115.39	4289.85
Q9VG73	ILF2_DROME	Interleukin enhancer-binding factor 2 homolog	CG5641	672.461	661.578	790.536	717.569	719.363	699.81	801.385	761.214	733.598	622.565	817.413	656.869	740.484	696.755	899.305	931.117
Q8SX89	Q8SX89_DROME	Kugelkern, isoform A (Kugelkern, isoform B) (Kugelkern, isoform C) (LD09231p)	kuk CG5175 Dmel_CG5175	331.316	543.753	539.213	519.962	479.567	573.021	526.452	571.18	566.437	543.051	607.601	536.717	642.624	448.989	699.872	619.838
B7Z072	B7Z072_DROME	Frizzled 2, isoform D (Frizzled 2, isoform E) (Frizzled 2, isoform G)	fz2 CG9739 Dmel_CG9739	17.898	208.711	34.8207	26.0459	22.9268	21.2663	37.4333	20.1726	21.8798	20.7086	178.818	201.73	188.741	23.5709	43.0494	231.401
M9PCK7	M9PCK7_DROME	Adenylyltransferase and sulfurtransferase MOCS3 (Molybdenum cofactor synthesis protein 3)	CG13090 Dmel_CG13090	6124.66	55.7544	50.1434	48.7629	29.8075	29.1982	45.4953	22.8631	54.4371	83.8299	41.4472	74.5112	39.4089	41.7213	32.5239	18.4075
Q9VXM4	Q9VXM4_DROME	LD12946p (Membrane steroid binding protein, isoform A) (Membrane steroid binding protein, isoform B) (Membrane steroid binding protein, isoform C) (Steroid membrane binding protein)	MSBP CG9066 Dmel_CG9066	311.396	340.962	306.286	360.927	378.011	382.265	325.74	315.059	319.263	349.29	362.933	330.554	358.689	315.627	387.808	356.008
Q9VMR6	Q9VMR6_DROME	MIP06029p (Uncharacterized protein) (EC 6.2.1.3)	CG12512-RA CG12512 Dmel_CG12512	115.053	94.6532	64.7509	83.4713	98.6634	104.472	1160.8	75.9419	101.892	1557.1	84.5044	167.67	136.873	41.8585	86.4629	81.5783
X2JKU5	X2JKU5_DROME	Ribosomal protein S5a, isoform B (Ribosomal protein S5a, isoform C) (Ribosomal protein S5a, isoform D)	RpS5a CG8922 Dmel_CG8922	1332.03	1028.59	1167.45	1176.17	621.698	800.219	1241.22	1329.52	850.272	930.744	857.097	895.653	896.08	932.565	1494.6	1164.13
Q7K0A0	Q7K0A0_DROME	Mitochondrial ribosomal protein L42, isoform A (Mitochondrial ribosomal protein L42, isoform B) (RE72116p)	mRpL42 mRpS32 CG12921 Dmel_CG12921	151.607	136.856	145.911	166.956	161.616	150.337	162.695	153.617	174.914	159.317	127.329	162.819	144.412	118.011	173.422	130.434
A8JV07	A8JV07_DROME	CG9915, isoform B (CG9915, isoform C)	CG9915 Dmel_CG9915	59.743	98.2298	91.8064	116.566	99.6991	94.465	355.724	83.8886	93.9642	31.9493	492.842	110.078	111.555	140.936	93.5335	55.4166
Q7JQH9	Q7JQH9_DROME	LD31742p (Withered, isoform A) (EC 2.3.1.21) (Withered, isoform B)	whd CPTI CG12891 Dmel_CG12891	844.006	639.038	799.978	642.179	689.426	662.245	704.286	652.639	772.749	666.517	666.565	683.061	697.364	701.677	790.459	759.271
Q9VEC2	Q9VEC2_DROME	LP02120p (MIP21972p) (Uncharacterized protein)	CG12321-RA CG12321 Dmel_CG12321	798.013	588.64	539.164	531.379	554.519	549.911	591.509	504.905	597.315	578.571	525.76	564.402	582.908	567.477	388.247	499.389
M9PD08	M9PD08_DROME	Ef1alpha-like factor, isoform C	Elf CG6382 Dmel_CG6382	1172.04	1062.38	1093.96	1057.53	1000.09	970.391	1114.97	1122.95	1136.17	1018.35	927.27	902.244	995.092	1161.47	1165.43	976.13
Q9VZU4	Q9VZU4_DROME	LD25561p (NADH dehydrogenase (Ubiquinone) 30 kDa subunit) (EC 1.6.5.3) (EC 1.6.99.3) (RH59487p)	ND-30 NDUFS3 CG12079 Dmel_CG12079	683.938	633.942	787.06	750.163	702.588	689.934	800.118	858.163	708.864	821.717	716.874	732.165	574.555	655.281	629.89	572.591
M9PCV9	M9PCV9_DROME	Vacuolar protein sorting 60, isoform B	Vps60 CG6259 Dmel_CG6259	14.0062	13.1206	1.7133	17.8025	4.9681	21.5306	19.5779	19.7693	24.6045	14.1614	18.6686	16.9475	24.6115	3.66941	18.6443	23.8642
D2NUG8	D2NUG8_DROME	IP07223p	CG42270-RD	68.9614	69.1383	96.529	120.948	114.432	102.717	103.111	87.5807	100.989	106.284	88.0665	98.0512	86.162	128.934	327.262	121.529
Q9VFE4	RS5B_DROME	40S ribosomal protein S5b	RpS5b RpS5 CG7014	7541.32	7887.54	7283.43	6970.68	6427	6310.31	7981.01	7297.84	6126.26	7006.91	6873.72	7962.7	5886.54	7608.08	7627.5	7569.62
Q9V3I1	Q9V3I1_DROME	BcDNA.LD08534 (Deoxyuridine triphosphatase, isoform A) (EC 3.6.1.23)	dUTPase BcDNA.LD08534 CG4584 Dmel_CG4584	6768.76	4706.22	4947.14	5172.61	6439.97	6678.87	5099.2	5579.52	4993.37	6034.64	6195.84	6349.91	5583.93	4876.16	3828.94	5549.3
Q24491	RX21_DROME	RNA-binding protein Rsf1 (RNA-binding protein Rox21)	Rsf1 ROX21 CG5655	328.257	450.458	490.741	452.828	420.438	486.379	473.774	489.675	378.711	379.813	424.99	296.174	314.878	388.974	435.658	395.279
M9PBB5	M9PBB5_DROME	Vasa, isoform B (Vasa, isoform C) (EC 2.7.7.-) (EC 3.6.1.3)	vas CG46283 Dmel_CG46283	562.98	436.809	335.411	333.68	411.987	418.917	259.991	332.893	272.968	379.054	344.226	314.21	220.133	167.196	101.873	146.637
Q9VND3	Q9VND3_DROME	LD24833p (Pi4KIIalpha, isoform A) (EC 2.7.1.67) (Pi4KIIalpha, isoform C)	Pi4KIIalpha Pi4KII-alpha CG2929 Dmel_CG2929	140.779	102.954	46.2134	65.3453	90.7075	133.544	119.549	99.2676	147.939	135.627	128.934	171.258	107.222	143.577	73.7997	106.337
Q9VAW5	LARP_DROME	La-related protein 1 (dLarp)	larp CG42551	654.982	678.045	759.142	654.275	751.24	722.842	671.361	711.895	653.995	714.314	666.528	705.064	650.747	802.059	786.808	730.388
Q9VAC1	Q9VAC1_DROME	CG7920, isoform A (CG7920, isoform C) (GM14349p)	CG7920 Dmel_CG7920	2683.76	2329.73	2404.24	2520.04	2564.17	2565.19	2519.11	2598.44	2517.88	2451.92	2482.41	2570.14	2552.76	2402.06	2443.5	2713.55
O18404	HCD2_DROME	3-hydroxyacyl-CoA dehydrogenase type-2 (EC 1.1.1.35) (17-beta-hydroxysteroid dehydrogenase 10) (17-beta-HSD 10) (EC 1.1.1.51) (3-hydroxy-2-methylbutyryl-CoA dehydrogenase) (EC 1.1.1.178) (3-hydroxyacyl-CoA dehydrogenase type II) (Mitochondrial ribonucleas	scu CG7113	7888.62	8787.14	8216.12	8626.9	8332.31	8921.62	8475.85	8684.31	8653.21	8451.84	9094.9	10342.7	8852.25	8997.96	8056.77	9520.46
Q7PLL6	Q7PLL6_DROME	Uncharacterized protein, isoform A	CG17514 Dmel_CG17514	967.623	835.09	980.535	766	841.652	935.573	725.193	795.557	973.892	734.363	712.119	634.048	762.439	771.939	904.841	880.156
M9NE68	M9NE68_DROME	Heat shock protein 23, isoform B	Hsp23 CG4463 Dmel_CG4463	187.474	126.998	366.682	81.6087	183.785	117.324	114.335	94.0163	298.711	424.872	398.112	1955.1	12180.8	10966.7	6915.56	7793.77
Q9W4I3	Q9W4I3_DROME	FI01736p (Mitochondrial ribosomal protein L30)	mRpL30 CG7038 Dmel_CG7038	587.687	600.272	674.287	583.252	1202.67	581.253	642.028	610.039	440.951	623.034	591.9	544.225	1552.66	506.986	503.71	196.934
E1JHX5	E1JHX5_DROME	CG7611, isoform B (CG7611, isoform I)	CG7611 Dmel_CG7611	1204.71	279.907	359.147	368.36	339.76	309.361	372.83	326.405	346.115	295.293	330.015	337.169	235.671	310.399	412.233	309.574
Q9VE62	Q9VE62_DROME	Ste20-like protein kinase	fray CG7693	176.121	120.94	164.964	134.03	134.412	122.628	134.509	150.94	117.09	126.629	107.008	118.842	110.854	156.785	160.62	173.437
A1ZA66	A1ZA66_DROME	Deleted.		40.9156	43.1721	44.9256	75.9673	49.8677	18.1627	163.131	100.739	55.1537	235.065	83.3711	79.2813	59.071	229.635	75.2021	74.8911
Q9BII5	Q9BII5_DROME	Chromatin assembly factor-1 p105 subunit	Caf1-105 CG12892	57.0754	44.7463	50.4169	53.4685	66.5553	33.3885	35.7093	38.7946	49.5906	66.7944	56.1731	59.8796	45.4916	10.9724	29.4514	35.8574
Q2Q0L0	Q2Q0L0_DROME	R2D2	r2d2 CG7138	38.981	7.49294	39.1304	34.9145	32.9478	36.8506	38.9645	42.1632	41.7236	24.0096	44.1972	16.8491	29.9377	17.568	35.9745	29.0361
Q9VHQ0	Q9VHQ0_DROME	FI06460p (Mitochondrial ribosomal protein S18A)	mRpS18A CG31450-RA CG31450 Dmel_CG31450	111.268	121.146	162.04	158.128	191.262	162.771	129.389	138.182	135.636	146.465	169.596	151.084	128.624	110.368	143.307	53.4503
X2J950	X2J950_DROME	Ribosomal protein S13, isoform C	RpS13 CG13389 Dmel_CG13389	10521.1	9757.81	10886.7	11187.5	10491.7	11204.6	10671.8	11352.2	10140.5	9466.78	10080.4	11575.3	10234.7	10626.9	12723	11851
Q9V3T8	Q9V3T8_DROME	LD32469p (SC35, isoform B) (SC35, isoform C) (SC35, isoform D) (SR family splicing factor SC35)	SC35 CG5442 Dmel_CG5442	489.413	520.848	538.799	533.597	434.888	405.474	529.87	562.341	454.052	489.382	474.464	488.889	423.153	518.814	482.453	552.619
M9NEV0	M9NEV0_DROME	Little imaginal discs, isoform C (Little imaginal discs, isoform D) (Little imaginal discs, isoform E) (Little imaginal discs, isoform F) (EC 1.14.11.-) (EC 2.3.1.48)	lid CG9088 Dmel_CG9088	50.4232	56.031	77.8527	57.7283	54.4767	67.2352	28.1238	54.8682	76.5779	52.3484	47.6211	39.2293	37.1589	38.7123	53.8092	46.1286
Q95SI0	Q95SI0_DROME	Receptor protein serine/threonine kinase (EC 2.7.11.30)	tkv CG14026 Dmel_CG14026	21.6285	38.3352	44.4455	112.773	34.2379	32.0852	40.6368	31.2306	21.4601	43.1646	45.2262	21.2599	9.29474	17.2301	25.2443	25.3491
Q7JVW9	Q7JVW9_DROME	LD43891p	ics BG:BACR48E02.4 Rsu-1 CG9031	112.502	51.4487	73.9355	114.706	106.724	103.767	87.1741	117.757	143.984	93.592	82.0188	83.1377	105.784	127.912	110.325	112.909
X2JGG6	X2JGG6_DROME	Heat shock protein 26, isoform B	Hsp26 CG4183 Dmel_CG4183	33704.4	27716.1	25429.6	27931.9	30126.1	32206.9	29286.2	30254.6	25887.6	30706.8	31272.5	36868.8	50451.4	44400.1	29851.7	37428.5
Q9Y0Y5	Q9Y0Y5_DROME	BcDNA.LD29885 (Coat protein (Coatomer) epsilon)	epsilonCOP BcDNA.LD29885 epsilon-COP CG9543 Dmel_CG9543	608.142	602.468	555.448	562.802	472.99	521.373	616.768	586.234	589.833	576.994	537.151	622.981	593.533	549.357	542.996	583.241
Q8T0S6	HIPPO_DROME	Serine/threonine-protein kinase hippo (EC 2.7.11.1) (Drosophila homolog of MST1 and MST2) (STE20-like kinase MST) (dMST)	hpo CG11228	121.866	140.067	130.657	154.299	178.701	370.221	121.666	111.586	169.145	162.069	154.152	129.288	162.483	119.965	115.093	122.307
P91638	P91638_DROME	Smallminded protein (Smallminded, isoform C) (EC 3.6.1.3)	smid smallminded CG8571 Dmel_CG8571	567.164	632.427	754.66	643.09	509.759	593.94	531.017	732.259	561.101	572.454	601.426	486.382	609.728	586.68	741.282	594.204
X2J9E8	X2J9E8_DROME	Calsyntenin-1, isoform D	Cals CG11059 Dmel_CG11059	50.8732	87.8057	95.0869	172.895	115.164	102.798	193.898	114.776	132.854	204.11	83.0779	147.781	89.2936	131.257	129.289	172.028
A0APA5	A0APA5_DROME	CG3509 protein (CG3509-PA)	CG3509	44.3204	23.2398	6.5123	8.8237	11.7114	19.5047	552.584	21.4403	1.34945	108.777	18.4664	22.6152	1.83508	18.9952	4.32295	2.94802
Q9VSL9	Q9VSL9_DROME	CG6638 (EC 1.3.8.4) (RE62833p)	CG6638 Dmel_CG6638	400.138	349.707	341.023	340.703	342.29	340.458	319.69	366.497	320.231	340.486	391.063	360.01	331.549	354.215	350.254	398.215
Q960C7	Q960C7_DROME	SD07613p	CG2064	365.413	345.656	452.869	410.09	389.252	472.92	396.867	425.683	375.004	398.317	390.004	350.951	490.423	587.917	632.641	644.735
Q9W4M9	NSUN2_DROME	tRNA (cytosine(34)-C(5))-methyltransferase (EC 2.1.1.203) (NOP2/Sun domain family member 2 ortholog)	Nsun2 CG6133	423.262	451.121	437.559	495.024	408.159	412.051	460.443	452.079	388.367	452.646	430.455	424.524	425.742	468.211	456.023	523.236
A1ZB77	A1ZB77_DROME	CG5174, isoform J	CG5174 Dmel_CG5174	1581.86	1536.87	1666.68	1672.06	1500.83	1806.33	1691.06	1729.17	1635.59	1659.53	1594.25	1777.94	1728.48	1739.2	1786.53	1837
Q8IQH0	Q8IQH0_DROME	FI12817p (Neurexin IV, isoform B)	Nrx-IV Nrx-IV-RB CG6827 Dmel_CG6827	134.077	140.305	199.57	212.01	114.763	110.733	191.101	167.733	176.919	332.591	158.686	178.327	259.695	303.215	411.315	321.042
P13395	SPTCA_DROME	Spectrin alpha chain	alpha-Spec SPEC-A CG1977	794.638	1000.25	1334.74	1208.78	775.974	844.548	1105.55	1084.76	1087.56	830.593	980.75	1115.48	1258.35	1440.81	1930.33	1425.25
O15971	O15971_DROME	LD39986p (Rab10)	Rab10 DRab10 CG17060 Dmel_CG17060	237.641	203.743	194.103	181.437	190.212	128.522	219.98	194.793	196.794	200.489	169.887	239.075	155.229	229.798	238.479	147.57
Q9VFJ2	RM11_DROME	39S ribosomal protein L11, mitochondrial (L11mt) (MRP-L11)	mRpL11 CG3351	250.525	210.262	204.488	248.76	205.223	169.185	224.396	243.095	232.229	271.268	244.667	308.288	196.547	199.692	178.308	176.623
Q7K4B2	Q7K4B2_DROME	CG7845, isoform A (CG7845, isoform B) (LD47540p)	CG7845 Dmel_CG7845	50.5854	80.2219	86.5485	96.0789	90.6983	79.984	95.5424	86.215	85.0238	93.9649	69.4873	79.534	127.008	118.739	125.9	79.3361
Q9VUJ1	Q9VUJ1_DROME	Proteasome subunit beta type (EC 3.4.25.1)	Prosbeta2 Pros-beta-2 CG3329 Dmel_CG3329	3917.49	3292.29	3330.22	3381.8	3117.02	3308.18	3425	3461.65	3087.22	3003.34	3367.96	3455.6	3169.42	3138.14	2691.61	3279.45
Q8MLS7	Q8MLS7_DROME	Lethal (2) k09913, isoform D (RH35959p)	l(2)k09913 CG3082 Dmel_CG3082	96.0524	188.17	174.952	214.078	225.34	229.04	198.031	138.982	260.603	227.266	213.998	175.187	228.76	148.168	128.565	161.957
Q8SY06	Q8SY06_DROME	RE21021p	nclb CG6751	1096.23	925.319	1017.45	950.681	804.68	813.886	1130.34	928.371	636.898	908.527	906.514	924.624	589.913	1042.78	1298.21	956.422
Q541C9	Q541C9_DROME	RE18955p (Thymidylate synthase, isoform B) (EC 2.1.1.45)	Ts CG3181 Dmel_CG3181	461.845	459.596	438.491	481.089	482.288	556.601	409.015	515.843	478.705	467.731	509.395	439.224	443.011	433.788	458.706	358.597
Q9W3B2	Q9W3B2_DROME	LD18882p (RNA-binding motif protein 13, isoform A) (RNA-binding motif protein 13, isoform B)	Rbm13 CG10648 Dmel_CG10648	29.5513	49.2135	27.7447	33.0136	44.7309	47.5656	28.5467	41.7779	34.035	35.3031	24.8574	22.989	48.611	48.7718	71.41	43.9023
Q7KK29	Q7KK29_DROME	BcDNA.LD27979	Patr-1 BcDNA.LD27979 CG5208	69.4871	72.9998	2149.18	102.526	92.0065	128.441	76.1756	111.619	85.499	76.1759	76.1029	38.068	96.547	82.4983	71.8474	81.3679
Q24021	Q24021_DROME	CDC27Dm	Cdc27 CG8610	49.3133	67.6423	330.488	70.1266	78.047	85.2093	52.5776	42.5141	80.6027	72.1665	290.6	284.972	305.907	279.524	155.82	217.118
Q9VHH1	Q9VHH1_DROME	CG8420, isoform A (LD42037p)	CG8420 Dmel_CG8420	351.136	334.793	361.099	364.733	428.24	242.043	316.293	265.613	426.242	406.524	439.884	391.287	617.146	434.252	289.225	563.198
Q9W528	Q9W528_DROME	CG4194 (LD31238p)	EG:22E5.6 CG4194 Dmel_CG4194	74.5791	85.0252	130.999	92.1289	60.1369	80.2252	97.1084	92.0986	83.4818	47.1408	70.1525	65.133	80.2653	21.4405	87.7053	113.203
Q9VVT6	Q9VVT6_DROME	CG6852, isoform A (CG6852, isoform C) (GH24739p)	CG6852 Dmel_CG6852	124.671	135.857	155.628	166.215	79.9202	131.23	150.824	150.835	112.827	125.688	133.262	129.468	92.3941	202.066	14034.6	132.041
X2JB25	X2JB25_DROME	Yolk protein 2, isoform B (EC 3.1.1.-) (EC 3.1.1.1)	Yp2 CG2979 Dmel_CG2979	601400	407121	468526	403197	368002	457257	438136	432270	361943	415683	434844	468751	383010	465784	453529	447193
Q9VRA4	Q9VRA4_DROME	Glutathione S transferase T3, isoform A (Glutathione S transferase T3, isoform C) (EC 2.5.1.18)	GstT3 CG1702 Dmel_CG1702	36.6825	39.6007	43.7386	47.5179	57.2525	46.571	36.2072	45.3072	55.156	46.1233	45.5122	37.0711	16.8522	53.3992	56.1144	34.4455
P82804	PYM_DROME	Partner of Y14 and mago (DmPYM) (Protein within the bgcn gene intron)	Pym wibg CG30176	74.4671	117.38	73.8139	86.2611	134.155	112.474	75.3328	88.7426	105.22	92.8104	89.2725	82.1691	78.7892	51.3348	88.8533	81.5598
Q9W4K0	Q9W4K0_DROME	CHOp24, isoform A (CHOp24, isoform B) (GH04989p)	CHOp24 CG3564 Dmel_CG3564	716.354	601.002	717.444	631.299	550.158	597.647	677.036	685.328	582.848	658.825	585.119	691.11	660.902	604.064	726.701	749.648
P21914	SDHB_DROME	Succinate dehydrogenase [ubiquinone] iron-sulfur subunit, mitochondrial (EC 1.3.5.1) (Iron-sulfur subunit of complex II) (Ip)	SdhB SDH CG3283	563.906	666.304	533.18	605.009	541.912	446.928	604.264	607.168	578.368	492.34	442.602	510.398	500.207	540.331	725.405	453.893
Q7JVG6	Q7JVG6_DROME	CG1550 (EC 6.3.2.25) (LD38689p)	CG1550 Dmel_CG1550	30.0648	59.4197	75.0776	85.7849	56.1376	86.756	65.088	96.8722	43.9252	56.0029	72.4827	83.0762	52.1455	51.2484	66.5003	60.6456
Q8IPP8	Q8IPP8_DROME	Uncharacterized protein (EC 1.-.-.-)	CG31548 Dmel_CG31548	381.402	480.318	429.357	437.499	476.601	493.847	408.414	447.095	503.853	472.973	391.984	448.2	494.475	409.889	381.096	349.558
Q7KS07	Q7KS07_DROME	Nicastrin, isoform D	nct CG7012 Dmel_CG7012	419.739	384.035	436.477	338.891	456.824	246.419	339.693	361.334	213.721	347.785	316.343	570.205	335.565	518.414	338.663	407.971
C4IXZ0	C4IXZ0_DROME	RT02589p (Fragment)	Cont-RA	108.301	98.3303	159.696	148.167	91.4691	116.564	129.393	116.111	109.605	120.049	88.8022	114.304	94.5858	129.157	194.802	60.4056
Q7PLS8	INT3_DROME	Integrator complex subunit 3 homolog (SOSS complex subunit A homolog)	IntS3 CG17665	207.909	241.284	213.572	220.15	235.216	208.417	200.607	199.76	214.287	207.69	194.59	259.274	180.723	249.896	216.033	221.815
Q9VQI7	Q9VQI7_DROME	Peroxiredoxin 6005 (EC 1.11.1.-) (EC 1.11.1.7) (EC 1.11.1.9)	Prx6005 CG3083 Dmel_CG3083	1190.94	1263.36	1311.15	1185.24	1311.36	1280.51	1365.7	1172.48	1439.81	1351.02	1214.27	1311.23	1447.71	1195.12	1344.4	1294.59
P91927	A60DA_DROME	LETM1 and EF-hand domain-containing protein anon-60Da, mitochondrial (Leucine zipper-EF-hand-containing transmembrane protein 1)	Letm1 anon-60Da CG4589	232.033	196.52	219.27	216.824	219.216	196.308	167.375	226.933	219.902	209.388	220.109	232.62	154.104	166.707	240.197	162.675
O77435	O77435_DROME	EG:34F3.4 protein	EG:34F3.4 CG16989	21.6004	13.9622	18.0578	59.2804	15.9655	18.3584	12.8312	25.5033	17.9466	12.7373	75.3051	11.5299	4.09827	11.6186	82.5987	14.3813
Q9I7M8	Q9I7M8_DROME	ATP-dependent DNA helicase II subunit 2 (EC 3.6.4.12)	Ku80 CG18801 Dmel_CG18801	63.6229	44.1163	37.5811	32.6409	48.7255	48.1678	175.524	32.7627	42.7963	35.0097	48.8753	38.6265	36.1273	35.833	25.1248	44.8404
X2JC82	X2JC82_DROME	Heat shock protein 27, isoform B	Hsp27 CG4466 Dmel_CG4466	26647.8	19752.3	16889.3	20853.6	20006.5	25041.8	22730.4	24814.8	10267.7	22898.7	22738.3	28503.9	24052.3	28013.8	18114.6	25472
Q7K4G8	Q7K4G8_DROME	LD40944p (Uncharacterized protein)	CG12391 Dmel_CG12391	64.3023	106.352	112.745	107.787	72.4303	71.7173	105.45	92.3954	101.235	105.197	109.892	117.327	103.243	91.8493	84.0515	95.7969
Q8IPW2	Q8IPW2_DROME	Dreadlocks, isoform A	dock CG3727 Dmel_CG3727	27.8447	22.9919	31.2905	34.1349	30.5498	31.8515	29.8434	33.2988	26.6181	30.9673	29.5635	26.4507	28.694	22.5614	38.2934	41.4711
P14318	MP20_DROME	Muscle-specific protein 20	Mp20 Tpn CG4696	346.67	136.389	258.802	137.057	300.012	125.546	106.373	102.113	445.791	91.3312	69.4507	85.8336	889.477	383.843	850.066	433.922
Q9VZD9	Q9VZD9_DROME	Peroxisomal membrane protein 34, isoform A (Peroxisomal membrane protein 34, isoform B)	PMP34 CG32250 Dmel_CG32250	88.2713	81.0088	122.351	120.91	92.7442	87.765	62.0047	115.949	78.8114	100.155	60.8555	109.456	99.8443	110.886	141.274	44.3767
B7YZT3	B7YZT3_DROME	Fis1, isoform E	Fis1 CG17510 Dmel_CG17510	101.826	85.0511	99.3695	111.749	108.289	90.7954	64.3801	96.2125	77.0495	112.976	88.0177	80.4851	91.2892	64.7414	96.2165	62.7089
Q8SZH5	Q8SZH5_DROME	LD29726p	Nup75 CG5733	401.72	413.558	400.006	434.407	483.077	406.716	459.501	387.101	430.418	429.152	392.645	394.068	445.429	379.902	387.382	314.49
Q9VHL1	Q9VHL1_DROME	CG9839, isoform A (CG9839, isoform B) (LD40589p)	CG9839 Dmel_CG9839	34.9637	23.1462	59.3573	48.8137	52.8524	42.5533	48.7909	52.5054	44.482	32.6216	4.20744	17.9771	49.0433	44.4538	61.3897	58.2748
Q9VA37	Q9VA37_DROME	Dj-1beta	dj-1beta dj-1-beta CG1349 Dmel_CG1349	754.172	699.667	593.309	727.24	806.067	756.976	644.919	736.735	369.734	809.832	704.162	739.265	384.026	649.017	493.555	641.301
X2JEF0	X2JEF0_DROME	Glucose-6-phosphate 1-dehydrogenase (EC 1.1.1.49)	Zw CG12529 Dmel_CG12529	42.1351	43.8692	71.2277	37.3938	56.4552	36.6609	34.1315	34.5133	23.1243	46.8477	56.2025	63.939	50.6468	44.4473	51.0293	9.77898
Q9VGS3	Q9VGS3_DROME	RH44771p (Succinate dehydrogenase, subunit C, isoform A) (Succinate dehydrogenase, subunit C, isoform B) (EC 1.3.5.1)	SdhC CG6666 Dmel_CG6666	221.988	185.525	209.513	269.449	260.695	200.274	152.303	169	266.85	189.09	222.998	205.194	196.971	189.587	234.901	200.255
M9NEL1	M9NEL1_DROME	Serine/threonine-protein phosphatase (EC 3.1.3.16)	CanA-14F CG9819 Dmel_CG9819	515.416	353.444	376.159	348.012	458.461	207.514	344.453	355.339	410.928	372.057	405.618	337.1	402.769	404.686	400.49	344.875
Q9NK57	NIF3L_DROME	NIF3-like protein 1 (Protein anon-35F/36A)	anon-35F/36A CG4278	563.313	527.448	529.844	515.846	615.802	555.236	505.212	549.721	559.834	491.806	538.731	510.322	608.59	537.39	539.694	496.941
Q9XZ19	Q9XZ19_DROME	CG3909	CG3909 Dmel_CG3909	201.888	220.071	219.5	201.137	191.424	192.253	242.617	415.407	193.82	159.611	301.441	419.02	207.001	356.872	148.166	163.233
H8F4T6	H8F4T6_DROME	FI19911p1 (Uncharacterized protein, isoform B) (EC 1.3.1.38)	CG16935-RA CG16935 Dmel_CG16935	432.483	427.607	363.686	420.445	424.141	416.551	417.771	449.13	453.243	443.339	427.887	439.346	422.251	380.427	417.675	371.984
O16043	O16043_DROME	Anon1A4 (Decondensation factor 31, isoform A) (Decondensation factor 31, isoform B) (Decondensation factor 31, isoform F) (LD21289p)	Df31 anon1A4 CG2207 Dmel_CG2207	78.9967	81.6532	53.1439	135.525	68.4303	127.878	98.2236	134.985	8.54547	87.0634	87.6934	86.1013	15.642	62.0257	20.1585	41.5519
A1ZBF1	A1ZBF1_DROME	FI16628p1 (Uncharacterized protein)	CG18190-RB CG18190 Dmel_CG18190	998.561	844.041	772.529	719.815	790.833	872.484	647.089	758.192	717.518	688.222	753.148	592.923	61.0333	127.634	90.0154	152.63
Q9VA18	Q9VA18_DROME	Lethal (3) 03670 (RE38619p)	l(3)03670 CG1715 Dmel_CG1715	42.1196	55.0188	46.3033	67.3909	60.5651	66.7094	45.3509	63.6279	32.9669	57.3537	69.2631	35.7185	43.1225	7.65651	45.3484	64.1074
Q9VCB6	Q9VCB6_DROME	AT23187p (Twin, isoform B)	twin CCR4 CG5534 CG31137 Dmel_CG31137	738.944	753.803	891.974	832.933	879.417	916.236	772.573	815.813	819.969	848.192	820.501	746.962	730.286	645.264	654.418	541.435
Q9VEN3	Q9VEN3_DROME	FI20177p1 (Germinal centre kinase III) (EC 2.7.11.-) (EC 2.7.11.13)	GckIII GckIII-RA CG5169 Dmel_CG5169	90.6542	292.313	144.162	96.39	149.667	212.821	147.345	338.293	106.341	143.869	59.5562	67.3238	181.416	94.5414	120.496	48.7981
M9NDA6	M9NDA6_DROME	Lasp, isoform C	Lasp CG3849 Dmel_CG3849	26.6585	48.5455	34.4435	47.6243	44.2008	48.1413	36.1317	50.4942	30.7696	44.449	46.8104	52.035	51.9113	56.6626	33.358	43.4655
P36241	RL19_DROME	60S ribosomal protein L19	RpL19 M(2)60E CG2746	5167.2	5457.59	5077	5310.92	4591.89	4745.47	5045.19	5696.3	5059.47	4585.25	5044.51	5509.24	4994.16	5657	6633.69	6225.63
M9PFV9	M9PFV9_DROME	RNA polymerase II elongation factor, isoform B	TfIIS CG3710 Dmel_CG3710	189.685	260.605	210.042	237.119	150.779	217.273	226.078	221.742	185.168	253.236	203.651	220.596	180.601	238.354	239.694	285.23
Q9V3A8	Q9V3A8_DROME	Ergic53, isoform A (Ergic53, isoform B) (LD43551p) (Rhea)	ergic53 rhea CG6822 Dmel_CG6822	553.492	622.602	712.097	672.332	633.357	628.543	763.174	696.145	686.301	555.95	548.268	607.791	635.999	750.742	841.81	832.394
Q9W2S1	Q9W2S1_DROME	FI17817p1 (Transport and golgi organization 5, isoform A) (Transport and golgi organization 5, isoform C) (Transport and golgi organization 5, isoform D) (Transport and golgi organization 5, isoform E) (Transport and golgi organization 5, isoform F)	Tango5 Tango5-RA CG32675 Dmel_CG32675	213.142	182.347	194.251	198.523	189.417	196.106	204.19	152.985	206.205	199.196	188.444	186.708	189.803	173.043	180.628	517.475
Q9W3J5	SYFA_DROME	Phenylalanine--tRNA ligase alpha subunit (EC 6.1.1.20) (Phenylalanyl-tRNA synthetase alpha subunit) (PheRS)	alpha-PheRS CG2263	801.402	913.51	857.891	851.161	801.485	896.26	725.045	850.322	840.937	882.574	910.015	920.317	952.575	914.028	866.092	864.143
A1ZBM2	A1ZBM2_DROME	Tubulin-binding cofactor B	TBCB CG11242 Dmel_CG11242	538.005	451.517	402.184	409.84	404.588	428.593	431.811	420.189	395.482	474.086	431.172	428.133	352.616	430.39	387.387	471.725
A4V1Y7	A4V1Y7_DROME	Trithorax-like, isoform C (Trithorax-like, isoform D) (Trithorax-like, isoform E) (Trithorax-like, isoform H)	Trl CG33261 Dmel_CG33261	27.4408	37.621	40.2142	68.0021	18.8656	9.15926	56.373	41.3659	40.795	31.3299	41.1521	29.2369	73.5347	8.94712	10.8679	66.8424
Q9VQ78	Q9VQ78_DROME	LD16031p (Tubulin folding cofactor D)	TBCD CG7261 Dmel_CG7261	224.71	255.306	226.451	235.172	242.181	249.712	184.606	205.088	297.46	214.978	232.052	162.278	168.842	234.962	233.544	196.388
Q9VN13	Q9VN13_DROME	Sideroflexin	CG11739 Dmel_CG11739	131.713	101.063	135.831	129.276	122.873	130.23	119.979	187.845	114.046	121.567	99.587	102.479	136.331	125.066	121.182	143.009
Q9VPP7	Q9VPP7_DROME	AT13539p (Uncharacterized protein)	CG11885 Dmel_CG11885	165.089	164.658	159.958	158.712	197.518	215.045	182.368	125.273	227.392	198.615	212.109	195.886	193.157	189.664	185.678	201.231
O61443	MK14B_DROME	Mitogen-activated protein kinase 14B (MAP kinase 14B) (MAPK 14B) (EC 2.7.11.24) (MAP kinase p38b) (D-p38b)	p38b CG7393	339.711	352.59	310.706	345.621	321.834	364.407	329.017	417.461	339.093	343.85	331.433	301.684	229.71	350.67	373.994	386.716
Q2XXV4	Q2XXV4_DROME	CG11156 (Fragment)	mus101 CG11156	79.4352	79.8865	228.574	61.5587	85.7882	87.5591	59.8297	71.8172	69.8525	76.6121	67.4317	86.1341	55.9289	69.9714	55.6453	72.8504
Q9VK46	Q9VK46_DROME	Protein YIPF	CG12404 Dmel_CG12404	618.144	542.59	623.64	530.573	539.825	594.856	548.128	533.99	622.632	497.058	516.356	605.902	591.311	590.982	673.538	612.47
M9NE07	M9NE07_DROME	CG9132, isoform C	CG9132 Dmel_CG9132	562.992	618.746	561.389	543.697	579.111	605.6	549.939	636.387	494.191	612.929	582.833	607.786	410.048	548.423	718.156	530.586
P48592	RIR2_DROME	Ribonucleoside-diphosphate reductase subunit M2 (EC 1.17.4.1) (Ribonucleotide reductase small subunit)	RnrS CG8975	1478.7	1460	1067.66	1234.45	1590.35	1602.9	1109.88	1454.06	1460.97	1606.67	1595.44	1520.5	1406.09	1101.7	632.487	1049.14
Q9Y0I1	EAF3_DROME	NuA4 complex subunit EAF3 homolog (Protein MRG15)	MRG15 CG6363	30.4808	40.1624	46.2638	35.5843	45.0365	48.0001	47.9769	30.0608	31.7849	8.42302	27.9429	28.0969	24.9298	41.3285	38.6063	37.1831
A1Z7T1	A1Z7T1_DROME	FI17849p1 (Protein kinase N, isoform C) (EC 2.7.11.-) (EC 2.7.11.13)	Pkn Pkn-RC CG2049 Dmel_CG2049	92.096	94.2282	79.8224	97.0566	96.2499	60.0083	86.5624	89.5775	89.3512	94.0825	102.004	72.0832	81.6481	57.3774	76.2383	108.099
Q9VQG4	COLT_DROME	Congested-like trachea protein	colt CG3057	312.677	298.23	321.503	317.469	327.563	281.31	287.721	311.822	350.934	313.027	298.41	259.126	318.929	304.244	218.733	280.277
Q960G7	Q960G7_DROME	SD02622p	CG5664	39.0346	220.847	64.0702	189.052	161.097	76.0284	25.1492	68.4576	26.4433	123.34	113.675	137.901	150.866	14.2213	62.4534	80.7013
Q9VRJ1	SYAM_DROME	Alanine--tRNA ligase, mitochondrial (EC 6.1.1.7) (Alanyl-tRNA synthetase) (AlaRS)	Aats-ala-m alaS CG4633	49.5096	43.8383	38.111	45.022	46.0103	42.9226	27.3776	43.4709	38.5315	39.6525	39.5422	31.5998	28.1376	23.682	52.4837	33.2294
D3DMZ9	D3DMZ9_DROME	Thioredoxin	Trx-2-RA	2309.33	1991.01	2461.23	2621.76	2201.07	2983.34	2299.21	2658.25	2692.67	2127.52	2218.05	2613.67	2808.74	2462.73	2388.98	2813.11
Q9VF89	RM09_DROME	39S ribosomal protein L9, mitochondrial (L9mt) (MRP-L9)	mRpL9 CG4923	140.326	132.818	139.892	122.878	96.2079	257.827	107.947	220.387	87.083	100.268	113.976	134.371	108.484	149.276	82.93	150.148
A8WHL4	A8WHL4_DROME	Bonus, isoform B (RE48191p)	bon CG5206 Dmel_CG5206	160.68	147.312	143.016	152.075	174.702	443.468	102.532	158.249	723.039	115.165	120.863	498.85	695.941	149.189	132.304	218.217
Q86PD3	Q86PD3_DROME	RE56416p (RE65279p) (RE65881p) (Uncharacterized protein)	CG30022;CG30023 CG30022-RA CG30022 Dmel_CG30022	72.0914	72.7469	86.4274	70.9177	80.3842	95.9405	87.4002	64.5096	87.0082	101.95	64.0222	58.8786	69.9767	99.6983	90.1848	74.3114
G2J631	G2J631_DROME	RE54042p1	mRpL39-RA	311.163	253.305	269.771	254.703	259.905	276.393	250.45	250.864	251.213	250.755	255.294	257.7	206.401	209.675	217.453	216.282
Q9VES1	AR6P1_DROME	ARL-6-interacting protein 1 homolog	CG10326	264.961	228.446	228.851	258.187	243.971	216.014	238.652	242.449	246.055	237.339	228.482	235.905	224.171	251.634	222.949	200.228
Q8IQZ1	Q8IQZ1_DROME	Glutathione synthetase (GSH-S) (EC 6.3.2.3)	GSS CG32495-RB GS CG32495 CG6835 Dmel_CG32495 Dmel_CG6835	540.051	294.453	329.696	311.12	327.893	327.054	285.648	326.142	335.56	301.118	334.955	332.09	316.353	251.484	345.443	249.996
O18338	O18338_DROME	LD44762p (Rab8) (Rab8, isoform A) (Rab8, isoform C)	Rab8 rab8 CG8287 Dmel_CG8287	166.526	163.731	201.671	206.001	213.366	183.424	172.019	225.303	215.11	211.506	182.188	177.8	230.444	209.4	195.57	268.289
Q9VVC5	Q9VVC5_DROME	Neural conserved at 73EF, isoform A (Neural conserved at 73EF, isoform B) (Neural conserved at 73EF, isoform C) (Neural conserved at 73EF, isoform G) (EC 1.2.4.2) (SD10782p)	Nc73EF CG11661 Dmel_CG11661	1623.85	1530.85	1554.26	1455.93	1330.32	1431.18	1613.9	1545.46	1345.04	1444.08	1573.83	1516.21	1444.66	1702.5	1773.86	1509.82
Q9V9U4	DOHH_DROME	Deoxyhypusine hydroxylase (DOHH) (EC 1.14.99.29) (Deoxyhypusine dioxygenase) (Deoxyhypusine monooxygenase)	nero l(3)s1921 CG2245	231.541	241.472	251.136	212.41	272.95	261.352	195.769	278.511	226.861	218.917	198.049	212.776	225.907	200.053	208.355	241.334
M9NEV7	M9NEV7_DROME	CG9336, isoform B	CG9336 Dmel_CG9336	47.4654	43.4657	98.8303	83.5164	61.0491	42.888	65.7938	53.1227	70.6372	44.6215	36.0518	34.0207	122.342	127.79	310.217	184.73
Q7K5K3	Q7K5K3_DROME	GH08474p (Uncharacterized protein, isoform A) (Uncharacterized protein, isoform D) (EC 1.2.4.1)	CG11876 Dmel_CG11876	2147.27	1754.38	2200.67	1905.56	1829.03	1990.59	2466.26	2330.43	1654.88	2138.98	1759.92	1825.38	2011.38	1738.06	1869.17	2276.04
Q9VN88	Q9VN88_DROME	LD45836p (Vacuolar protein sorting 37B, isoform A) (Vacuolar protein sorting 37B, isoform B) (Vacuolar protein sorting 37B, isoform C)	Vps37B CG1115 Dmel_CG1115	37.3482	31.0235	24.442	26.5986	28.6167	22.7008	28.9659	28.1573	31.392	30.1604	32.1294	37.1457	20.5507	23.2787	24.6773	22.4344
Q9VU68	WDR1_DROME	Actin-interacting protein 1 (AIP1) (Protein flare)	flr CG10724	2197.23	1829.17	1666.4	1715.87	1729.54	1732.41	1783.86	1731.81	1792.19	1685.95	1766.83	1981.35	1714.72	1920.27	1927.69	1995.81
Q7K209	Q7K209_DROME	CG8525, isoform A (CG8525, isoform D) (EC 4.1.2.4) (LD25963p)	CG8525 Dmel_CG8525	186.173	199.003	187.35	195.899	232.259	188.667	179.645	210.761	260.327	214.85	226.63	191.719	205.905	234.97	253.443	207.485
M9PG32	M9PG32_DROME	TBP-associated factor 6, isoform B	Taf6 CG32211 Dmel_CG32211	75.3615	89.7432	89.9663	79.5517	326.441	93.5618	79.0324	59.8525	83.4639	80.2559	462.71	44.6173	56.7063	67.5982	53.1945	115.302
Q9XYZ4	Q9XYZ4_DROME	Endo/exonuclease Mre11 (Meiotic recombination 11)	mre11 CG16928 Dmel_CG16928	80.2353	92.208	77.776	98.6024	123.799	129.961	77.8096	72.4318	88.7033	137.675	75.4193	88.7662	96.0354	103.263	99.6336	108.217
O16810	ORC1_DROME	Origin recognition complex subunit 1 (DmORC1)	Orc1 CG10667	21.2893	16.2492	11.7256	16.1491	21.2064	26.9331	13.9294	15.3238	23.6821	6.85137	29.7277	12.9221	16.1567	13.6644	22.4122	14.7377
Q9W547	Q9W547_DROME	LD21404p (Mitochondrial ribosomal protein L16, isoform A) (Mitochondrial ribosomal protein L16, isoform B)	mRpL16 CG3109 Dmel_CG3109	201.5	193.134	164.699	234.478	202.487	187.644	169.888	179.335	209.546	210.143	191.981	157.304	173.673	153.376	113.725	138.68
Q1EC31	Q1EC31_DROME	IP03868p	NUCB1	86.5364	95.2683	115.52	124.738	263.541	115.547	84.1087	106.479	37.4473	75.682	96.9711	94.867	57.424	164.939	105.623	116.461
Q9VUH8	Q9VUH8_DROME	RE01471p (Tudor domain containing 3 ortholog)	Tdrd3 CG13472 Dmel_CG13472	8646.26	6084.03	9210.03	3814.02	2201.18	5355.1	7935.1	6479.73	6909.14	7826.54	8141.78	9400.09	5756.22	7374.54	8538.2	6061.27
Q9VD00	Q9VD00_DROME	CG5377 (FI07666p) (MIP26861p)	CG5377-RA CG5377 Dmel_CG5377	165.387	229.688	179.454	194.824	212.156	225.471	191.553	194.121	213.527	87.712	235.201	206.878	147.782	172.58	185.271	200.798
M9MRF2	M9MRF2_DROME	Ribosomal protein L37A, isoform C	RpL37A CG5827 Dmel_CG5827	6243.92	5261.5	6049.46	6326.04	4371.97	5768.66	5824.01	6294.41	6173.33	4670.13	5058.93	6236.49	6104.76	6297.78	7158.44	6878.37
Q9VIQ8	Q9VIQ8_DROME	Cytochrome c oxidase subunit 4, isoform A (Cytochrome c oxidase subunit 4, isoform B) (EC 1.9.3.1) (Cytochrome c oxidase subunit 4, isoform C) (Cytochrome c oxidase subunit 4, isoform D) (GM14452p) (MIP33903p1)	COX4 CG10664-RB CoIV CG10664 Dmel_CG10664	2507.13	3560.42	4208.58	4029.43	3968.73	4036.57	3647.56	4030.59	3946.27	3443.67	3397.2	3971.42	3991.13	3309.13	4642.84	4641.4
M9PCL4	M9PCL4_DROME	CG3887, isoform B (CG3887, isoform C)	CG3887 Dmel_CG3887	189.3	164.674	223.241	237.687	205.038	160.155	193.033	192.322	180.619	145.977	163.53	184.8	209.229	191.237	249.003	184.673
Q9VS44	Q9VS44_DROME	CG8607	CG8607 Dmel_CG8607	51.2642	38.5491	61.5189	45.9252	44.9706	39.8489	76.9933	70.7365	56.8968	49.0046	89.1158	56.4944	62.6542	46.9916	69.6114	13.7922
Q8IP18	Q8IP18_DROME	RH52721p (Tetratricopeptide repeat protein 2, isoform B) (Tetratricopeptide repeat protein 2, isoform E)	Tpr2 Tpr2-RB CG4599 Dmel_CG4599	317.139	358.47	388.193	336.153	394.819	330.348	352.006	397.097	383.435	357.365	368.902	405.477	535.837	480.559	421.256	446.731
Q9VIE7	Q9VIE7_DROME	Burgundy, isoform B (EC 3.6.1.-) (EC 6.3.5.2) (Burgundy, isoform C) (LD42771p)	bur CG9242 Dmel_CG9242	1299.87	1236.35	1266.34	1168.06	1276.19	1245.51	1294.17	1257.94	1205.29	1188.7	1197.89	1368.26	1316.44	1285.63	1258.17	1172.41
M9PHK2	M9PHK2_DROME	Tao, isoform I (EC 2.7.11.-) (EC 2.7.11.13)	Tao CG14217 Dmel_CG14217	14.505	17.288	27.671	11.1407	22.5492	23.5935	22.5667	15.511	14.2368	18.5595	15.3443	27.486	21.188	37.4717	32.9428	16.002
Q9VH76	Q9VH76_DROME	Synaptosomal-associated protein	Snap24 SNAP-24 CG9474 Dmel_CG9474	48.9741	17.7654	77.3043	22.7349	43.0434	30.696	58.7541	103.662	133.333	26.4612	62.7215	14.1104	66.1762	101.209	189.594	27.0886
Q9U915	KAD2_DROME	Adenylate kinase (EC 2.7.4.3) (ATP-AMP transphosphorylase) (ATP:AMP phosphotransferase) (Adenylate kinase cytosolic and mitochondrial) (Adenylate monophosphate kinase)	Adk2 Dak2 CG3140	1239.03	1232.16	1296.14	1304.74	1152.76	1304.59	1379.63	1487.5	988.52	1317.2	1243.71	1316.43	934.638	1338.19	1603.16	1573.11
Q8MSS7	Q8MSS7_DROME	Mitochondrial ribosomal protein S2 (RE59650p)	mRpS2 CG2937 Dmel_CG2937	40.5295	62.433	72.6228	66.5693	75.5042	62.3338	85.1375	52.2286	71.8604	55.3575	63.6173	80.4525	37.279	39.273	27.092	39.5836
Q9VWD0	Q9VWD0_DROME	GH23568p (Parvin, isoform A) (Parvin, isoform B)	parvin CG32528 Dmel_CG32528	43.9465	46.2845	40.7972	41.0019	50.8915	34.0056	29.052	41.0926	49.8726	44.0867	49.9698	34.8496	74.1192	75.4286	92.2129	92.8909
P08879	NDKA_DROME	Nucleoside diphosphate kinase (NDK) (NDP kinase) (EC 2.7.4.6) (Abnormal wing disks protein) (Killer of prune protein)	awd K-pn CG2210	24313.2	20919.7	20588.6	22687.9	22357.8	21319.4	20683.1	20971.7	26505.4	20736.8	21009.4	26533.9	23389.7	22254.8	21248.6	22957.8
Q8T3V6	Q8T3V6_DROME	AT29239p (Mitochondrial ribosomal protein L47)	mRpL47 Rlc1 CG9378 Dmel_CG9378	355.802	336.839	370.324	362.697	396.879	361.701	359.302	349.458	350.3	348.834	449.457	453.167	926.301	835.743	836.394	448.375
Q7K3B7	Q7K3B7_DROME	LD40177p (Uncharacterized protein) (EC 4.1.1.8)	CG11208 Dmel_CG11208	631.24	587.356	524.811	566.405	536.4	587.31	594.609	474.729	498.445	579.309	533.54	475.762	489.446	451.038	424.305	491.024
Q9VYR1	Q9VYR1_DROME	Regucalcin homologue (Regucalcin, isoform A) (Regucalcin, isoform B) (Regucalcin, isoform C) (SD03837p)	regucalcin CG1803 Dmel_CG1803	166.793	173.818	130.641	166.77	175.771	165.819	158.027	174.352	232.828	184.927	190.788	161.833	334.44	266.44	244.412	281.618
Q9VUQ1	Q9VUQ1_DROME	CG7945, isoform B (RE70822p)	CG7945 Dmel_CG7945	364.887	403.939	469.187	442.214	423.416	420.347	491.204	437.662	456.427	306.255	363.559	488.15	610.833	494.798	655.97	591.35
Q9W396	Q9W396_DROME	FI06908p (FI07108p) (Heterochromatin protein 1b, isoform A) (Heterochromatin protein 1b, isoform B) (Heterochromatin protein 1b, isoform C)	HP1b HP1b-RA CG7041 Dmel_CG7041	35.4526	51.8668	38.3488	47.4608	47.6353	32.8688	41.2211	34.7109	37.9245	50.2177	43.9899	55.36	55.5761	37.9907	78.874	83.3759
Q9VC48	Q9VC48_DROME	Methionine aminopeptidase 1 (MAP 1) (MetAP 1) (EC 3.4.11.18) (Peptidase M 1)	CG13630 Dmel_CG13630	504.992	587.28	562.932	623.985	515.641	478.167	565.58	599.928	424.311	609.101	581.783	500.659	462.26	511.517	490.851	326.12
Q9VUV9	U520_DROME	Putative U5 small nuclear ribonucleoprotein 200 kDa helicase (EC 3.6.4.13) (Protein lethal (3) 72Ab)	l(3)72Ab CG5931	528.82	615.688	612.46	609.699	623.765	601.012	609.48	606.824	590.024	499.835	563.937	453.251	624.221	652.56	610.756	657.187
Q86BY9	RIG_DROME	Protein rigor mortis	rig CG30149	793.809	849.633	812.022	758.111	808.838	870.898	666.429	691.228	757.752	809.347	776.14	754.545	1897.03	636.443	2165.23	1493.19
B7YZJ4	B7YZJ4_DROME	CG4975, isoform C (CG4975, isoform E)	CG4975 Dmel_CG4975	13.0856	11.4123	16.5203	23.8568	30.2841	19.1827	19.9132	11.2103	19.7532	26.6963	25.3486	18.6552	13.0972	3.54363	17.5742	5.19403
M9PBH7	M9PBH7_DROME	Rac1, isoform B	Rac1 CG2248 Dmel_CG2248	575.819	632.053	638.676	687.655	692.995	598.635	658.859	685.899	782.032	564.629	610.769	742.496	715.051	767.4	865.755	853.837
Q9VJ38	RM13_DROME	39S ribosomal protein L13, mitochondrial (L13mt) (MRP-L13)	mRpL13 CG10603	102.303	82.9702	96.0524	110.731	130.052	158.444	79.7186	89.3064	104.267	116.966	106.973	102.798	109.932	66.4096	71.5832	71.1724
Q9VD55	Q9VD55_DROME	Cytochrome c heme lyase, isoform A (EC 4.4.1.17) (Cytochrome c heme lyase, isoform B) (HL08191p)	Cchl CG6022 Dmel_CG6022	396.634	478.137	570.455	470.04	394.816	601.622	148.75	432.054	1759	1344.65	571.649	461.27	49.5864	537.489	611.341	595.16
M9PHM6	M9PHM6_DROME	Ribosomal protein L18, isoform B (Ribosomal protein L18, isoform C)	RpL18 CG8615 Dmel_CG8615	10537.2	11028.9	13361.7	11657.8	12927.7	12192.9	11078.5	12844.2	13085.6	10201.2	11071.7	11706.7	13623	13165.8	15002.1	12347.9
Q24160	Q24160_DROME	Hemomucin	Hmu CG3373	1219.51	1147	1336.24	1064.39	1038.21	1057.64	1216.39	1211.18	1182.71	1131.08	1121.19	1265.27	1331.22	1312	1349.08	1256.84
Q95R98	Q95R98_DROME	Protein phosphatase methylesterase 1 (PME-1) (EC 3.1.1.-)	CG5068 Dmel_CG5068	165.141	134.636	122.932	144.748	162.754	169.07	138.626	136.485	138.291	154.808	154.799	146.627	165.123	135.317	165.532	153.918
Q960R0	Q960R0_DROME	CG3209, isoform B (EC 2.3.1.51) (LD39624p)	CG3209 Dmel_CG3209	93.2495	112.67	90.1894	108.103	141.969	108.597	98.8909	94.6422	127.668	111.512	111.275	119.659	114.019	81.4101	115.966	96.7768
Q9VB10	Q9VB10_DROME	CG5590 (EC 1.1.1.-) (GH01709p)	CG5590 Dmel_CG5590	755.653	1199.09	1145.18	1173.61	1207.46	1249.37	1145.18	1050.68	1134.38	1124.8	1125.74	1138.18	1098.09	819.554	845.858	1048.79
Q9W5A4	Q9W5A4_DROME	EG:114D9.2 protein	DAAM EG:114D9.2 CG14622	59.6577	30.2788	6.16117	55.0181	54.8089	56.2947	55.8566	30.0803	50.7251	51.8303	68.1074	19.7479	25.4312	38.6338	63.8024	26.2308
Q9VMX4	Q9VMX4_DROME	AT19154p (Synthesis of cytochrome c oxidase) (EC 1.9.3.1)	Scox CG8885 Dmel_CG8885	516.053	588.313	602.333	582.916	685.754	577.525	607.807	538.397	530.301	554.911	507.098	422.251	599.929	283.845	346.804	463.555
Q9VGA4	Q9VGA4_DROME	MBD-R2	MBD-R2 CG10042 Dmel_CG10042	78.4001	13.2428	14.4499	14.866	21.1014	10.9471	15.0315	18.1507	14.9664	14.7541	11.3739	16.9276	18.4492	15.5879	17.2714	20.9781
Q8SXK0	Q8SXK0_DROME	RE18748p (Uncharacterized protein)	CG15390 Dmel_CG15390	16.3684	36.4569	37.7537	41.75	23.418	28.4127	31.7223	28.6955	38.837	29.5199	28.8783	35.7497	43.3581	42.3357	44.749	41.9893
Q9VMI3	Q9VMI3_DROME	GM14163p (NADH dehydrogenase (Ubiquinone) 51 kDa subunit, isoform A) (EC 1.6.5.3) (EC 1.6.99.3) (NADH dehydrogenase (Ubiquinone) 51 kDa subunit, isoform B)	ND-51 CG9140 Dmel_CG9140	998.489	1120.24	1133.23	1061.55	958.135	1034.91	1118.06	1056.88	1028.01	1031.4	1121.58	1054.11	877.758	1013.29	1201.83	1010.76
Q8T6I0	Q8T6I0_DROME	EH domain containing protein (Putative achaete scute target 1, isoform B)	Past1 EHD CG6148 Dmel_CG6148	1139.58	1038.66	1270.15	1116.52	997.035	685.02	1200.32	1232.07	651.398	765.32	1110.15	1273.45	1091.66	1355.29	1466.02	1399.71
Q9V431	API5_DROME	Apoptosis inhibitor 5 homolog (API-5) (Antiapoptosis clone 11 protein homolog) (AAC-11)	Aac11 LD09852 CG6582	253.569	390.494	451.01	402.01	419.955	333.627	492.304	423.704	404.181	403.083	449.982	342.324	543.513	489.755	568.434	496.815
X2JA43	X2JA43_DROME	Nucleostemin ortholog 3, isoform B	Ns3 CG14788 Dmel_CG14788	175.279	277.996	124.202	231.268	246.434	227.942	206.125	245.69	231.558	242.281	188.721	229.158	158.866	188.452	194.785	156.688
Q7K2D2	DCTN2_DROME	Dynactin subunit 2 (Dynamitin) (Dynactin 2 p50 subunit)	DCTN2-p50 Dmn CG8269	646.083	572.165	555.3	565.874	621.826	519.454	560.137	540.783	563.619	568.057	636.334	552.908	564.815	543.719	417.47	425.562
Q9VNC1	Q9VNC1_DROME	Mitochondrial ribosomal protein L44 (EC 3.1.26.3)	mRpL44 CG2109 Dmel_CG2109	373.903	419.459	387.271	399.413	440.77	372.539	343.754	338.425	350.761	328.062	376.584	345.143	274.813	319.249	381.71	301.19
Q7KN97	Q7KN97_DROME	Pyruvate carboxylase (EC 6.4.1.1)	PCB CG1516 Dmel_CG1516	2726.54	2583.92	2808.34	2682.53	2391.26	2681.38	2512.68	2851	2358.42	2287.82	2246.73	2463.59	2778.25	2520.3	2993.59	2620.56
Q95RI2	Q95RI2_DROME	LD28549p (Uncharacterized protein)	CG10973 Dmel_CG10973	538.302	481.08	439.087	460.822	858.472	473.411	487.321	441.355	518.333	509.442	545.159	501.149	787.18	668.275	861.386	641.637
Q95R81	Q95R81_DROME	SD02803p	CG10289	269.206	361.535	299.48	335.6	330.642	366.099	310.086	335.041	391.022	305.876	314.091	258.472	302.762	239.443	176.601	333.355
Q86NM8	Q86NM8_DROME	SD25413p	Cdc37 CG12019	738.064	841.806	705.388	715.631	762.586	755.443	775.68	821.095	798.604	785.033	802.982	820.187	924.369	951.111	856.208	951.986
Q9VD01	Q9VD01_DROME	LP12095p (Phosphatidylethanolamine-binding protein 1)	Pebp1 CG18594 Dmel_CG18594	31.5052	16.4052	23.1802	27.7938	68.5702	19.5492	32.4949	19.014	161.863	14.1373	363.976	465.709	126.636	48.8684	130.738	32.3438
Q9VHK3	Q9VHK3_DROME	Polychaetoid, isoform A (EC 2.7.4.8)	pyd CG43140 Dmel_CG43140	50.6492	78.2409	68.6599	62.1196	85.8508	78.7322	80.3373	48.068	80.9461	67.5769	65.1429	78.6263	119.615	98.9626	81.0081	69.5938
A1Z893	A1Z893_DROME	DI01187p (Uncharacterized protein) (EC 1.11.1.15)	CG12896-RA CG12896 Dmel_CG12896	934.876	500.672	577.54	648.884	533.697	427.882	665.88	673.036	572.478	543.407	545.01	522.917	713.588	713.699	761.912	715.391
Q7K126	Q7K126_DROME	LD13864p (MIP07457p) (Not3, isoform A) (Not3, isoform B)	Not3 l(2)NC136 l(2)NC136-RA CG8426 Dmel_CG8426	112.634	149.83	112.093	125.746	145.215	109.436	105.968	94.5142	98.3705	151.464	125.817	114.507	94.3582	108.691	75.2622	90.87
Q9VBN5	Q9VBN5_DROME	60S ribosomal protein L27	RpL27 CG4759 Dmel_CG4759	3066.65	3001.36	3315.79	3213.34	3120.71	3105.95	3187.98	2858.62	3503.86	3031.05	3246.19	3649.23	3618.35	3332.64	3496.1	3663.72
Q9V9R2	Q9V9R2_DROME	Cullin 2, isoform A (Cullin 2, isoform B) (LD36177p)	Cul2 Cul-2 cul-2 CG1512 Dmel_CG1512	347.63	400.04	384.914	375.433	483.871	403.831	383.485	342.291	421.295	370.643	402.39	350.918	351.25	294.382	256.055	255.901
Q7YU20	Q7YU20_DROME	AP-3 complex subunit beta	rb CG11427	316.093	277.542	258.582	276.465	328.836	282.779	287.68	282.118	299.46	318.851	284.385	247.817	355.287	268.81	330.914	271.76
Q8MTA2	Q8MTA2_DROME	AT18469p	CG5484	160.933	159.606	456.369	431.4	420.221	192.566	110.44	140.799	450.194	162.688	208.917	158.817	720.918	576.79	585.392	817.508
Q9V438	Q9V438_DROME	Calcium-binding protein 1, isoform A (EC 5.3.4.1) (Calcium-binding protein 1, isoform B) (LD28038p)	CaBP1 CG5809 Dmel_CG5809	2249.05	2083.73	2207.46	2040.39	1994.54	2036.62	2133.92	2199.71	2253.84	1938.44	2055.22	2207.28	2599.71	2568.03	2998.03	2965.49
O77430	O77430_DROME	EG:115C2.4 protein (HL01263p) (RH26825p) (SKP1-related A, isoform A) (SKP1-related A, isoform C) (SKP1-related A, isoform E) (SKP1-related A, isoform F) (SKP1-related A, isoform H) (SKP1-related A, isoform I) (SKPA)	SkpA Dredd EG:115C2.4 skpA skpA-RC skpA-RH CG16983 Dmel_CG16983	653.854	642.009	764.443	800.713	623.675	643.113	674.267	761.039	635.8	741.592	676.686	798.57	545.953	588.622	711.183	685.065
B7FNJ7	B7FNJ7_DROME	FI04478p	Hrs-RB	248.13	277.348	202.384	375.653	255.189	356.929	255.468	399.902	136.05	395.296	394.667	273.326	376.355	517.424	415.57	210.455
Q8IPT1	Q8IPT1_DROME	Uncharacterized protein, isoform D	CG32441 Dmel_CG32441	459.219	416.483	421.396	386.772	457.605	432.146	399.339	459.396	412.963	364.586	354.584	360.224	284.444	234.84	264.126	308.118
M9PIG8	M9PIG8_DROME	Regulatory particle non-ATPase 10, isoform B	Rpn10 CG7619 Dmel_CG7619	3937.17	3442.67	3593.58	3346.27	3219.44	3601.15	3339.56	3638.59	3401.34	3423.71	3641.24	3981.82	3397.04	3619.67	3404.77	3781.92
E0R7Q5	E0R7Q5_DROME	CG9662, isoform B (MIP14365p)	CG9662-RA CG9662 Dmel_CG9662	69.4884	14.0716	43.5986	78.9944	33.7272	46.2283	50.8444	23.974	57.0848	53.3835	46.0581	44.6508	25.357	23.2622	63.7036	37.9267
Q9VPX7	Q9VPX7_DROME	Adenylyl cyclase-associated protein	capt CG33979 Dmel_CG33979	2793.59	2434.58	2568.57	2569.76	2496.52	2920.4	2605.85	2712.45	2703.54	2667.51	2777.28	2956.75	2709.77	2699.49	2472.37	2914.2
O76742	O76742_DROME	CG5915 protein (CG5915-PA) (GH03685p) (MIP21169p) (Rab7 protein) (Rab7, isoform A) (Rab7, isoform B) (Rab7, isoform C) (Small ras-like GTPase) (Small ras-like GTPase RAB7)	Rab7 rab7 CG5915 Dmel_CG5915	877.204	897.685	985.176	931.819	991.193	921.285	1033.3	878.826	1002.09	893.695	1052.27	1023.02	1129.2	1219.63	1185.8	1240.19
Q9VTZ1	Q9VTZ1_DROME	GH11602p (Gcn5 ortholog) (EC 2.3.1.48)	Gcn5 Pcaf CG4107 Dmel_CG4107	31.1162	38.162	42.0188	42.3437	33.8756	43.0304	34.9918	29.7988	51.9647	24.9543	6.37123	24.4168	38.0478	34.7087	35.7726	40.019
Q9VK20	Q9VK20_DROME	CG5705 (LD18447p)	CG5705 Dmel_CG5705	70.1116	81.461	56.0191	87.6969	86.4972	64.649	78.668	95.3819	62.5098	75.5322	90.2536	19.6621	62.8836	64.421	55.8819	35.6385
P52295	IMA_DROME	Importin subunit alpha (Karyopherin subunit alpha) (Pendulin)	Pen CG4799	6900.95	5155.08	4983.74	4730.5	6862.63	6704.33	4941.49	5410.32	5478.3	5643.5	5549.34	5572.58	4608.46	4163.72	3182.27	4183.89
P37276	DYHC_DROME	Dynein heavy chain, cytoplasmic (Dynein heavy chain, cytosolic) (DYHC)	Dhc64C cDhc CG7507	915.817	712.611	698.412	674.351	626.458	682.057	806.024	672.828	736.621	612.246	541.512	509.094	744.182	634.576	606.015	653.124
Q9VSZ6	QTRD1_DROME	Queuine tRNA-ribosyltransferase subunit QTRTD1 homolog (EC 2.4.2.29) (Queuine tRNA-ribosyltransferase domain-containing protein 1)	CG3434	29.5092	42.4249	37.9133	65.6714	115.98	51.4838	42.8045	31.5752	36.6251	38.151	38.1099	42.3621	44.7909	26.2755	13.616	45.1646
Q9W1X4	NU214_DROME	Nuclear pore complex protein Nup214 (214 kDa nucleoporin) (DNup214) (Nucleoporin Nup214)	Nup214 CG3820	251.237	297.497	276.028	276.602	309.044	301.064	258.128	279.625	312.071	281.482	299.178	289.351	269.033	303.501	243.662	277.764
O46067	O46067_DROME	CG2918, isoform A (CG2918, isoform B) (EG:25E8.1 protein) (GH11566p)	EG:25E8.1 CG2918 Dmel_CG2918	2210.25	2172.41	2529.92	2205.27	2140.35	2455.6	2353.52	2545.99	2284.49	2108.32	2137.18	2361.34	2745.24	2717.43	2896.35	2825
Q9VBZ9	Q9VBZ9_DROME	Beta-4-galactosyltransferase 7 (EC 2.4.1.-) (EC 2.4.1.133) (FI08434p)	beta4GalT7 beta-4GalT7 beta4GalT7-RA CG11780 Dmel_CG11780	19.0896	25.0863	17.751	22.6301	21.5988	22.4341	18.7159	13.7784	36.8414	13.1794	22.5806	7.35532	16.195	18.1875	8.70789	22.5561
C0MJ66	C0MJ66_DROME	CG5363-PA	CG5363	1362.28	1219.11	1020.52	1123.01	1298.92	1342.07	1137.61	1216.61	1266.37	1339.35	1345.84	1281.71	1043.37	935.5	711.619	884.219
Q9VXF9	Q9VXF9_DROME	AT13091p (GM04721p) (Rings lost, isoform A) (EC 3.4.23.-) (Rings lost, isoform B)	rngo CG4420 Dmel_CG4420	1070.2	1078.92	956.466	948.168	784.372	900.772	1033.2	1089.83	626.959	955.103	1013.69	1069.57	639.606	942.96	903.242	922.506
M9MRD0	M9MRD0_DROME	Ubiquitin carboxyl-terminal hydrolase (EC 3.4.19.12)	Uch CG4265 Dmel_CG4265	3911.97	3117.91	3177.37	3057.7	2565.38	3075.25	3500.48	3249.15	2475.31	3144.48	3147.65	3529.91	2343.53	3212.4	2854.24	3431.87
O96989	O96989_DROME	CDC45L (EG:BACR7A4.11 protein) (LD35753p)	CDC45L EG:BACR7A4.11 CG3658 Dmel_CG3658	67.0353	54.7299	36.2166	49.5751	80.9683	43.4494	62.412	52.6914	71.1629	86.5462	54.1727	32.2006	46.9681	35.5584	81.5313	42.2005
Q960K8	Q960K8_DROME	3-hydroxyisobutyryl-CoA hydrolase, mitochondrial (EC 3.1.2.4) (3-hydroxyisobutyryl-coenzyme A hydrolase)	CG5044 Dmel_CG5044	250.147	241.149	240.538	265.02	236.235	249.905	268.594	275.323	261.929	259.867	265.03	372.432	249.396	269.946	277.42	224.151
Q9VZJ3	Q9VZJ3_DROME	GH01794p (Reduction in Cnn dots 5)	Rcd5 CG1135 Dmel_CG1135	75.4912	67.343	67.3728	79.514	145.025	49.8394	73.1999	89.2754	201.048	17.4115	94.9222	83.9026	68.3134	75.3383	116.783	47.3753
C3KGI3	C3KGI3_DROME	RE06860p	CG6197-RA	166.974	177.902	203.318	164.828	175.142	198.358	149.261	141.025	163.954	152.985	157.079	146.072	138.479	198.636	136.402	150.51
Q9W255	Q9W255_DROME	GH05812p (Quaking related 58E-1, isoform A)	qkr58E-1 CG3613 Dmel_CG3613	38.768	178.339	204.56	182.885	186.015	139.405	206.411	204.108	153.032	183.475	190.566	190.971	171.338	215.937	217.239	253.025
M9PEL6	M9PEL6_DROME	Beta subunit of type I geranylgeranyl transferase, isoform B (EC 2.5.1.-) (EC 2.5.1.59)	betaggt-I CG3469 Dmel_CG3469	100.064	110.446	107.181	119.058	127.552	115.313	88.2224	42.3825	96.6956	101.911	89.0223	80.3041	90.3659	93.0661	120.869	129.365
P27864	RRP1_DROME	Recombination repair protein 1 (DNA-(apurinic or apyrimidinic site) lyase) (EC 4.2.99.18)	Rrp1 CG3178	969.341	1232.77	1018.78	1018.1	888.667	917.487	1114.23	1068.04	943.705	993.789	1247.57	1200.77	811.154	882.497	894.22	866.806
Q960D3	Q960D3_DROME	SD06613p (Vig2, isoform A) (Vig2, isoform C) (Vig2, isoform D)	vig2 CG11844 Dmel_CG11844	2141.71	2429.56	2002.54	1959.36	1919.24	2103.31	2130.79	2007.94	2137.85	2153.97	2466.91	2549.39	1973.24	2234.45	2036.95	2171.81
Q9W0E4	Q9W0E4_DROME	Puromycin sensitive aminopeptidase, isoform A (Puromycin sensitive aminopeptidase, isoform B) (Puromycin sensitive aminopeptidase, isoform D) (Puromycin sensitive aminopeptidase, isoform F) (Puromycin sensitive aminopeptidase, isoform H) (EC 3.4.11.-) (Pu	Psa CG1009 Dmel_CG1009	1431.3	1292.45	1479.09	1371.78	1342.28	1323.77	1381.04	1388.92	1360.35	1324.98	1245.5	1258.38	1449	1443.81	1604.57	1606.93
Q9VCX3	RM45_DROME	Probable 39S ribosomal protein L45, mitochondrial (L45mt) (MRP-L45)	mRpL45 CG6949	323.801	266.919	293.477	276.527	300.562	292.641	227.119	276.149	299.006	276.628	254.513	245.605	177.307	138.415	204.714	139.13
Q9NH67	Q9NH67_DROME	SP1029 protein	SP1029 CG11956	310.631	477.093	533.701	503.453	444.87	484.541	512.044	559.037	437.588	482.258	438.997	470.212	434.766	529.816	631.216	526.133
Q9VQJ8	Q9VQJ8_DROME	Protein-lysine N-methyltransferase CG9643 (EC 2.1.1.-)	CG9643 Dmel_CG9643	34.4316	24.5661	41.8484	32.9623	26.2447	50.3323	46.9126	31.6823	41.024	30.3359	41.2653	29.6193	19.5482	25.6568	38.1231	49.1647
Q86NS0	Q86NS0_DROME	RE70550p	CG1472	30.5656	33.5211	35.0517	42.6223	19.8222	42.5463	35.0552	26.7798	58.3697	34.7543	14.5573	26.4876	39.71	39.6446	34.5127	34.0935
B7Z0G1	B7Z0G1_DROME	Haywire, isoform B (EC 3.6.1.3)	hay CG8019 Dmel_CG8019	42.1538	66.2024	82.6871	66.8491	93.7574	83.6941	62.4539	55.6977	98.8808	72.3678	82.6745	62.7972	91.8148	90.8421	60.1871	111.647
Q8IMH4	Q8IMH4_DROME	Saposin-related, isoform B	Sap-r CG12070 Dmel_CG12070	53.0589	41.2816	27.5555	27.5914	33.6263	13.9511	36.6829	39.2432	11.6859	25.2413	49.9976	10.4447	30.4203	1133.88	21.2375	25.6344
Q9VEV3	Q9VEV3_DROME	LP07287p (Uncharacterized protein, isoform A) (Uncharacterized protein, isoform B)	CG14894 Dmel_CG14894	187.907	141.936	98.8553	154.394	168.094	175.921	76.9213	43.3248	156.062	17.7708	96.3153	99.9451	74.7855	96.3102	109.473	156.896
Q7KTZ2	Q7KTZ2_DROME	Pi3K21B, isoform B (Pi3K21B, isoform E)	Pi3K21B CG2699 Dmel_CG2699	84.5361	89.2824	75.567	81.6463	82.7992	69.3179	64.2858	315.541	88.2105	31.144	272.538	45.855	93.0847	185.101	87.239	64.4017
P53997	SET_DROME	Protein SET	Set CG4299	1237.84	1291.08	1447.42	1400.21	1303.84	1378.79	1393.48	1490.24	1337.91	1308.6	1426.03	1632.86	1446.37	1454.22	1665.04	1477.79
Q9W1X7	MED23_DROME	Mediator of RNA polymerase II transcription subunit 23 (Mediator complex subunit 23) (dSUR2) (dTRAP150)	MED23 Trap150 CG3695	38.1519	40.4221	68.3828	75.9055	74.2445	37.7575	31.5338	37.176	71.6862	37.7229	43.9101	39.057	52.0575	65.2898	48.3636	63.0405
Q9VKZ8	Q9VKZ8_DROME	LP08774p (Ubiquitin specific protease 14, isoform A) (Ubiquitin specific protease 14, isoform B)	Usp14 CG5384 Dmel_CG5384	3234.27	2436.22	2593.42	2405.33	2313.2	2562.04	2583.53	2557.76	2388.82	2609.28	2549.47	2753.44	2505.77	2706.57	2543.55	2695.7
X2JDD7	X2JDD7_DROME	Tiggrin, isoform B	Tig CG11527 Dmel_CG11527	92.1443	74.82	151.769	133.867	137.846	111.914	140.941	122.755	154.096	88.0939	103.988	107.991	201.899	186.063	298.949	178.6
Q9VM57	Q9VM57_DROME	Septin interacting protein 2, isoform A (Septin interacting protein 2, isoform D) (Septin interacting protein 2, isoform E)	sip2 CG9188 Dmel_CG9188	104.563	269.933	174.257	7.2817	184.782	235.847	159.882	162.206	192.736	127.423	179.66	211.156	218.165	75.7953	40.3577	188.934
Q9VAQ5	DIM1_DROME	Probable dimethyladenosine transferase (EC 2.1.1.183) (Probable 18S rRNA (adenine(1779)-N(6)/adenine(1780)-N(6))-dimethyltransferase) (Probable 18S rRNA dimethylase) (Probable S-adenosylmethionine-6-N',N'-adenosyl(rRNA) dimethyltransferase)	CG11837	51.6106	64.4399	80.8118	59.6382	81.9393	77.9965	57.5455	64.7436	86.9682	58.512	62.6955	27.8134	63.9017	44.1029	52.7575	80.8315
Q9VUQ5	AGO2_DROME	Protein argonaute-2	AGO2 CG7439	61.1261	109.21	77.1381	101.935	89.2179	91.3948	95.8291	111.417	101.997	103.251	79.239	73.4707	98.9869	71.6042	60.1202	99.7988
Q26454	MCM4_DROME	DNA replication licensing factor MCM4 (EC 3.6.4.12) (Protein disc proliferation abnormal)	dpa CG1616	1911.54	1906.22	1886.9	1762.16	1681.44	1980.89	1862.26	1689.46	1695.42	1944.38	1865.06	2249.79	1840.21	2033.68	1800.52	2056.52
Q8INH6	Q8INH6_DROME	FI18373p1 (Uncharacterized protein, isoform C) (EC 3.4.11.-)	CG32473-RC CG32473 Dmel_CG32473	816.101	677.05	633.699	662.288	643.291	713.919	580.013	696.259	663.762	715.909	761.984	613.886	714.313	680.419	606.437	646.167
M9NDW1	M9NDW1_DROME	DISCO interacting protein 2, isoform B	DIP2 CG7020 Dmel_CG7020	107.045	130.669	59.8328	114.239	31.9325	131.268	28.5942	121.321	114.407	102.545	128.644	108.98	154.071	71.7916	47.8371	103.35
C9QP42	C9QP42_DROME	Eukaryotic initiation factor 4a, isoform E (Eukaryotic initiation factor 4a, isoform F) (EC 2.7.7.-) (EC 3.6.1.3) (LD22268p)	eIF-4a eIF-4a-RB CG9075 Dmel_CG9075	16264.7	15904.7	15883.4	15446.6	13125.7	14913.9	16503.7	16359.7	16451.8	15142.4	15792.8	17434.7	15719.7	16714.9	16296.4	16176.1
Q9VFZ4	Q9VFZ4_DROME	CG7966	CG7966 Dmel_CG7966	190.862	257.794	181.264	199.827	216.62	216.851	242.612	212.268	234.091	183.966	172.057	180.291	195.2	236.857	210.552	242.123
Q7JRI4	Q7JRI4_DROME	RE20857p (Uncharacterized protein, isoform B)	CG12134 Dmel_CG12134	28.1375	33.4108	53.6711	44.9112	61.901	46.7383	49.7856	28.9325	25.3964	55.7829	45.9034	43.5574	22.9421	51.8084	11.2112	65.921
A1ZB29	A1ZB29_DROME	CG5757, isoform A (CG5757, isoform B) (EC 2.7.4.-) (EC 2.7.4.9) (CG5757-PA)	CG5757 Dmel_CG5757	2143.48	1971	844.605	2012.76	910.231	865.282	1816.67	2063.89	2195.16	867.648	2107.69	943.274	390.876	1146.54	725.317	840.515
Q9VMC6	Q9VMC6_DROME	CG9547 (EC 1.3.8.6) (GH06693p)	CG9547 Dmel_CG9547	38.7813	46.9482	48.1932	41.3514	39.8124	44.3567	20.6811	49.337	30.5936	47.2836	46.7214	31.1019	22.1181	107.183	27.6169	35.7964
Q9W127	Q9W127_DROME	CG3663 (GH17932p)	CG3663 Dmel_CG3663	34.5402	6.62659	130.457	15.8615	21.4638	18.2267	19.5646	35.1708	33.4851	27.7192	66.36	48.3002	49.3061	48.9305	17.2241	13.2834
M9NF33	M9NF33_DROME	CG7185, isoform B	CG7185 Dmel_CG7185	468.293	546.962	551.207	529.034	512.283	544.065	550.523	555.503	505.667	531.925	560.039	588.874	673.151	665.896	716.807	693.098
Q7K0D3	Q7K0D3_DROME	CG12909 protein (CG12909-PA) (LD31988p) (Uncharacterized protein)	CG12909 Dmel_CG12909	140.892	233.634	238.751	247.168	237.371	206.827	241.915	259.642	254.671	205.484	222.114	237.815	185.871	217.732	300.991	260.352
Q9XYM0	CRK_DROME	Adapter molecule Crk	Crk CG1587	346.447	345.085	264.142	333.275	213.651	395.062	379.321	496.396	363.3	310.53	334.396	304.099	399.994	334.151	293.096	287.025
P45437	COPB_DROME	Coatomer subunit beta (Beta-coat protein) (Beta-COP)	betaCOP CG6223	480.575	554.853	537.55	580.119	408.736	478.29	523.86	601.01	663.263	416.379	481.408	394.869	554.519	481.332	540.652	514.837
Q9VTF5	Q9VTF5_DROME	CG7638 (RE42071p)	CG7638 Dmel_CG7638	12.5706	12.428	26.8099	20.8107	17.6517	12.6375	15.6242	15.1578	13.7187	17.7594	12.8611	18.5578	21.2747	25.5055	12.2392	19.1367
Q7KN90	SYCC_DROME	Cysteine--tRNA ligase, cytoplasmic (EC 6.1.1.16) (Cysteinyl-tRNA synthetase) (CysRS)	Aats-cys CG8431	661.07	584.997	617.996	608.991	639.93	647.913	556.334	519.045	590.224	539.008	520.618	528.279	609.613	558.748	596.106	554.777
Q9VK19	Q9VK19_DROME	FI07225p (Ski6, isoform A) (Ski6, isoform B) (EC 3.1.13.-)	Ski6 Ski6-RA CG15481 Dmel_CG15481	178.726	200.306	186.486	275.466	259.069	192.151	235.132	234.94	190.67	236.693	225.516	186.818	236.195	145.525	81.8422	262.754
Q8SZ03	Q8SZ03_DROME	RE25729p	CG17691	107.777	104.327	99.8548	97.2873	121.213	77.2308	44.0784	110.153	93.3089	94.6626	109.555	72.6754	66.668	68.8536	73.9113	55.5493
X2JDU0	X2JDU0_DROME	Ribosomal protein L9, isoform C	RpL9 CG6141 Dmel_CG6141	8276.49	8792.53	10112.2	8970.58	9002.89	9901.84	9529.62	9073.81	9855.88	8195.71	8624.11	9073.99	9069.6	9889.19	10529.2	10020.7
Q8MZI3	Q8MZI3_DROME	GH10652p (Uncharacterized protein, isoform A) (EC 2.7.7.-) (Uncharacterized protein, isoform D)	CG10077 Dmel_CG10077	982.662	947.272	1034.55	998.836	849.414	1103.4	847.557	963.192	536.873	489.198	640.928	322.067	201.318	184.339	184.951	170.555
Q9W3F7	MIGA_DROME	Mitoguardin	miga CG12125	22.4458	27.4678	27.387	22.0576	24.7787	22.3889	27.732	32.4352	33.2981	27.6242	8.21954	30.9591	9.77942	25.7355	36.3792	25.1626
Q9VF51	Q9VF51_DROME	Aldehyde oxidase 3, isoform A (EC 1.1.-.-) (EC 1.2.3.1) (Aldehyde oxidase 3, isoform B) (FI04488p)	AOX3 CG6045-RA CG6045 Dmel_CG6045	135.435	293.932	296.991	274.341	210.704	325.12	314.035	291.719	235.81	285.805	291.749	323.012	202.04	314.604	301.091	320.644
Q9W3F6	Q9W3F6_DROME	CG1440, isoform A (EC 3.4.22.-) (LD46760p)	CG1440 Dmel_CG1440	2072.39	1836.67	1924.21	1769.52	1474.74	1720.35	2003.01	1975.27	1602.5	1779.56	1879.2	1831.84	1855.16	1980.38	2017.75	2074.99
Q9VTX1	Q9VTX1_DROME	FI19811p1 (Uncharacterized protein)	CG32104-RB CG32104 Dmel_CG32104	180.724	158.075	156.49	116.675	62.2422	153.525	163.04	150.582	140.707	25.1473	209.122	226.07	145.811	177.387	151.693	146.134
B4F5J7	B4F5J7_DROME	CG3704-PA (Fragment)	CG3704	331.733	410.148	426.66	393.811	403.434	376.666	340.831	367.199	403.652	384.42	403.548	382.959	364.993	359.467	231.7	3666.06
V5NZW8	V5NZW8_DROME	FI24101p1	mbc-RA	221.476	232.53	228.135	283.381	298.076	259.267	221.195	250.821	274.101	300.931	225.775	126.036	249.366	291.033	513.011	284.218
Q7KVX5	Q7KVX5_DROME	VAMP-associated protein of 33kDa ortholog A, isoform A	Vap-33A Vap-33-1 CG5014 Dmel_CG5014	4880.89	4465.06	4216.72	4199.73	7840.62	4480.75	4102.7	4227.59	5603	6114.2	3381.31	3685.29	7034.15	4459.49	4286.66	5871.43
Q7KLE5	Q7KLE5_DROME	Amphiphysin (Amphiphysin, isoform A) (LD19810p)	Amph Amp CG8604 Dmel_CG8604	102.578	83.9974	86.6453	110.93	94.9407	91.3489	108.044	115.394	88.2394	75.5502	96.8879	79.7667	54.0017	117.572	209.273	68.585
Q9VCG4	NDC1_DROME	Nucleoporin Ndc1	Ndc1 CG5857	321.759	442.189	288.967	353.862	400.367	425.576	325.338	374.196	330.766	410.493	363.959	329.923	270.322	324.254	333.829	231.419
Q24317	PRI1_DROME	DNA primase small subunit (EC 2.7.7.-) (DNA polymerase subunit A) (DNA primase 50 kDa subunit) (dPRI50)	DNApol-alpha50 Pri50 CG7108	184.669	181.095	117.006	164.763	117.127	173.467	173.023	116.602	107.643	156.387	161.697	169.042	108.933	116.865	90.5853	144.443
Q9VM33	EFGM_DROME	Elongation factor G, mitochondrial (EF-Gmt) (Elongation factor G 1, mitochondrial) (mEF-G 1) (Elongation factor G1) (dEF-G1) (Protein iconoclast)	ico CG4567	275.714	291.844	314.045	234.015	329.807	267.417	300.112	282.804	291.561	230.92	229.164	233.84	297.361	310.498	342.611	271.872
Q7KMP8	Q7KMP8_DROME	26S proteasome regulatory complex subunit p39A (LD17530p) (Regulatory particle non-ATPase 9, isoform A) (Regulatory particle non-ATPase 9, isoform B)	Rpn9 CG10230 Dmel_CG10230	3967.96	3432.74	3509.42	3273.66	3329.08	3698.27	3320.46	3302.6	3468.48	3119.94	3401.58	3357.63	3473.95	3422.96	3274.9	3358.69
Q9V3V6	Q9V3V6_DROME	26S proteasome regulatory complex subunit p50 (GH12068p) (Regulatory particle triple-A ATPase 5) (EC 3.-.-.-) (EC 3.6.1.3)	Rpt5 Tbp-1 CG10370 Dmel_CG10370	3862.92	3266.37	3702.43	3569.75	3382.19	3827.62	3685.2	4082.13	2557.8	3374.99	3550.16	3838.22	3441.22	3753.12	3596.99	3872.09
Q9VDT1	Q9VDT1_DROME	Arc42 (SD24551p)	Arc42 CG4703 Dmel_CG4703	665.583	638.762	586.217	628.586	595.266	646.681	596.393	619.568	616.352	581.831	613.878	669.289	580.391	644.025	637.244	561.192
Q9VYR0	LS12A_DROME	Protein LSM12 homolog A	CG15735	236.176	216.23	238.259	184.292	239.673	250.454	184.518	264.917	238.054	224.109	204.064	194.488	250.845	167.506	216.788	190.719
H0RNM3	H0RNM3_DROME	FI18026p1	asp-RA	315.011	1991.14	1476.01	1800.6	2199.33	619.821	525.375	595.078	2251.17	1487.62	1909.05	2099.6	2113.13	2304.2	2360.22	618.94
B7Z0L1	B7Z0L1_DROME	Fasciclin 1, isoform E	Fas1 CG6588 Dmel_CG6588	431.233	561.058	754.052	606.848	587.458	550.663	730.603	728.095	670.852	505	578.882	640.89	705.855	740.684	931.513	619.154
Q6A1Q0	Q6A1Q0_DROME	CAP-G protein	Cap-G	48.382	52.624	54.582	48.3894	82.7565	73.1275	35.4821	47.5535	61.6028	55.8701	37.3765	66.3745	51.0418	79.8173	61.5632	89.3245
A0A023GQA5	A0A023GQA5_DROME	Lethal (2) 37Cc, isoform D	l(2)37Cc CG10691 Dmel_CG10691	7390.79	6482.68	7052.39	6482.75	6994.87	7480.42	6702.39	7052.54	6890.18	6560.89	6704.34	7220.29	7254.47	6701.1	6512.7	7214.31
Q7K738	Q7K738_DROME	EG:52C10.4 protein (RE47264p) (Ubiquitin conjugating enzyme 10) (Ubiquitin-conjugating enzyme) (EC 6.3.2.19)	Ubc10 aft EG:52C10.4 UbcD10 CG5788 Dmel_CG5788	329.383	274.723	298.529	371.427	340.575	329.11	306.207	373.2	344.96	287.15	319.562	227.595	302.716	285.615	255.208	347.308
Q95SH2	Q95SH2_DROME	Charged multivesicular body protein 1, isoform A (Charged multivesicular body protein 1, isoform B) (GH26351p)	Chmp1 CG4108 Dmel_CG4108	142.6	122.214	121.446	127.242	118.538	140.673	137.638	137.547	132.405	136.107	153.047	105.807	148.652	148.788	107.472	107.107
P29746	BNB_DROME	Protein bangles and beads	bnb CG7088	110.569	215.117	95.853	197.594	39.146	179.389	423.562	238.296	56.1757	168.294	148.71	220.581	14.4719	127.73	104.85	138.636
F3YDH0	F3YDH0_DROME	Heat shock 70-kDa protein cognate 3, isoform E (EC 3.6.1.3) (LD03228p1)	Hsc70-3 Hsc70-3-RA CG4147 Dmel_CG4147	12093.6	12142.2	12332.5	12731.5	11187.3	13248.3	12952.7	13658.8	11680.7	12430.9	13131.9	15208.5	15908.1	16493.8	17088.1	17777.2
Q9VHB1	Q9VHB1_DROME	CG9399, isoform A (CG9399, isoform B) (CG9399, isoform D) (RE37932p) (RH42520p)	CG9399 Dmel_CG9399	109.565	115.404	115.804	102.456	121.587	75.914	109.827	104.54	150.512	87.5873	98.4733	112.861	120.578	116.629	85.1113	84.1672
Q86PM1	Q86PM1_DROME	Kekkon5	kek5 Kek5 CG12199	105.523	122.055	95.3421	163.223	122.213	136.436	140.513	134.862	143.143	150.963	147.92	130.165	169.799	135.523	28.6366	22.3536
M9PI82	M9PI82_DROME	Mo25, isoform B	Mo25 CG4083 Dmel_CG4083	597.037	697.446	575.112	658.11	608.641	692.813	668.385	656.706	629.204	652.52	640.798	672.805	738.379	751.925	763.093	847.24
Q9XZ58	CSN5_DROME	COP9 signalosome complex subunit 5 (Dch5) (Signalosome subunit 5) (EC 3.4.-.-) (JAB1 homolog)	CSN5 quo CG14884	459.586	387.511	379.389	459.764	410.947	452.785	434.756	462.455	482.873	481.876	434.43	461.462	446.848	289.054	350.898	408.662
Q8IPP2	Q8IPP2_DROME	CG1116, isoform B (GH03926p1) (RH52122p)	CG1116-RB CG1116 Dmel_CG1116	99.6423	126.652	133.891	31.3199	99.5765	141.625	113.372	113.281	128.398	150.664	153.99	108.655	1099.34	157.205	165.07	218.311
P91875	RPA1_DROME	DNA-directed RNA polymerase I subunit RPA1 (RNA polymerase I subunit A1) (EC 2.7.7.6) (DNA-directed RNA polymerase I largest subunit) (DNA-directed RNA polymerase I subunit A)	RpI1 RPA1 CG10122	53.5407	54.456	67.305	65.2521	73.2162	7.8225	57.8329	56.4023	67.333	56.1834	58.8003	17.5124	44.2116	33.8389	79.3698	70.5127
Q8IGN1	Q8IGN1_DROME	RE59174p	CG18787	116.421	108.276	108.978	137.046	104.25	126.308	118.638	91.2729	130.698	75.8555	144.604	167.9	139.972	109.317	49.9435	73.5241
Q9VIF2	Q9VIF2_DROME	CG9248, isoform A (CG9248, isoform B) (CG9248, isoform C) (GM01519p)	CG9248 Dmel_CG9248	290.763	276.568	249.789	292.364	284.912	305.774	230.63	217.693	255.183	292.329	274.096	314.698	234.912	265.632	247.842	257.826
Q9Y148	Q9Y148_DROME	BcDNA.GH04245 (Fragment)	sxc BcDNA.GH04245 Ogt CG10392	100.095	126.575	88.1679	108.494	113.596	127.74	99.1994	112.235	123.219	119.256	116.385	83.1195	107.688	69.9145	113.414	97.3268
Q9VH77	Q9VH77_DROME	Mannose-6-phosphate isomerase (EC 5.3.1.8)	CG8417 Dmel_CG8417	49.181	65.5774	72.4087	74.888	76.4479	51.0819	50.3948	59.566	58.154	54.8553	42.1539	2.85129	58.931	51.2506	69.4984	37.7113
Q7K2B0	RRP8_DROME	Ribosomal RNA-processing protein 8 (EC 2.1.1.-)	CG7137	40.3469	65.207	87.3964	101.226	85.1151	123.588	71.8749	67.6091	88.5194	65.0307	35.4793	80.7074	50.7178	83.4892	82.3635	69.1116
Q9VLJ0	PDE6D_DROME	Probable cGMP 3',5'-cyclic phosphodiesterase subunit delta (DmPrBP)	PrBP CG9296	18.2431	37.2702	26.6244	26.5973	30.0035	15.425	22.6009	26.08	38.6774	26.1338	28.4672	63.4339	58.6871	17.6976	45.1234	48.7626
Q9VDP9	Q9VDP9_DROME	S-formylglutathione hydrolase (EC 3.1.2.12)	CG4390 Dmel_CG4390	659.588	609.206	543.773	639.555	751.813	629.176	581.622	621.193	441.439	647.629	690.957	709.46	472.276	607.209	376.295	545.686
P48461	PP11_DROME	Serine/threonine-protein phosphatase alpha-1 isoform (EC 3.1.3.16)	Pp1alpha-96A Pp1-96A CG6593	117.098	109.326	133.171	139.202	151.527	118.184	135.044	123.633	119.694	119.152	127.378	108.144	117.375	115.949	136.661	228.667
Q9VU36	Q9VU36_DROME	LP04985p (Mitochondrial ribosomal protein L20)	mRpL20 mRpL20-RA CG11258 Dmel_CG11258	301.11	281.396	268.512	333.611	296.45	322.883	233.95	260.257	297.499	208.8	281.118	294.824	251.475	203.887	280.251	266.837
Q9VCY3	CSN6_DROME	COP9 signalosome complex subunit 6 (Dch6) (Signalosome subunit 6)	CSN6 CG6932	619.571	573.523	559.907	572.166	566.672	545.534	606.354	551.185	559.25	651.417	611.838	610.138	589.553	662.568	531.852	579.597
X2J9A5	X2J9A5_DROME	Uncharacterized protein, isoform B (EC 1.1.1.79)	CG31673 Dmel_CG31673	157.64	131.757	116.087	166.229	179.71	93.5799	116.429	117.621	159.96	171.826	84.2778	109.344	103.925	92.473	93.1372	94.1259
Q9W002	Q9W002_DROME	Misshapen, isoform A (EC 2.7.11.-) (EC 2.7.11.13)	msn CG16973 Dmel_CG16973	74.1005	86.7897	114.328	122.139	75.3074	103.283	95.2899	85.2441	104.071	98.9949	98.2094	20.2789	78.2884	69.4338	65.4211	81.0734
Q9VXZ0	Q9VXZ0_DROME	LP22717p (NADH dehydrogenase (Ubiquinone) B18 subunit, isoform A) (EC 1.6.5.3) (EC 1.6.99.3) (NADH dehydrogenase (Ubiquinone) B18 subunit, isoform B) (NADH dehydrogenase (Ubiquinone) B18 subunit, isoform C)	ND-B18 CG5548 Dmel_CG5548	61.5869	80.4347	110.403	176.279	111.007	62.1646	56.454	112.384	46.1935	114.865	115.771	11.7332	87.8641	82.4357	116.424	56.9329
Q9VTC4	U195A_DROME	MIP18 family protein CG7949	CG7949	65.5525	35.1804	35.1895	43.0885	29.5254	38.9807	37.1923	48.9702	46.8025	49.9336	33.913	29.8937	40.6343	12.9373	56.9485	46.4715
Q9V9K7	SRRT_DROME	Serrate RNA effector molecule homolog (Arsenite-resistance protein 2 homolog)	Ars2 CG7843	606.921	742.499	815.778	739.38	722.714	729.279	795.387	801.105	826.329	760.331	709.132	755.99	805.932	817.325	828.661	801.415
Q9VMZ5	Q9VMZ5_DROME	LD19715p (TweedleF)	TwdlF CG14639 Dmel_CG14639	66.9207	144.473	173.894	335.553	166.542	188.342	46.36	128.497	282.396	95.66	45.989	18.5147	34.9141	580.557	867.319	581.629
Q9VNF8	Q9VNF8_DROME	Sec23 ortholog, isoform A (Sec23 ortholog, isoform B) (Sec23 ortholog, isoform G) (Sec23 ortholog, isoform H)	Sec23 sec23 CG1250 Dmel_CG1250	748.65	805.316	732.161	787.349	636.361	677.708	801.974	814.172	706.931	699.54	665.915	676.409	768.385	784.613	905.966	797.4
Q9VQ89	MIO_DROME	WD repeat-containing protein mio (Missing oocyte protein)	mio CG7074	170.804	5.24635	12.2002	4.05312	24.9251	14.6893	12.1417	13.8786	6.02416	16.3368	8.15054	28.477	5.93271	13.5842	20.1622	13.1686
Q9VI15	Q9VI15_DROME	GH12023p (Uncharacterized protein)	CG10286 Dmel_CG10286	59.3563	86.7266	104.467	108.685	62.88	60.4351	87.0885	104.439	79.8085	83.9761	65.2064	69.7272	108.464	77.2666	89.7034	117.947
Q9W158	Q9W158_DROME	CG4612, isoform A (CG4612, isoform C) (LD36772p)	CG4612 Dmel_CG4612	63.4174	9.36431	5.06375	9.48327	14.1516	12.7381	10.4595	6.9837	11.2329	8.51142	42.0432	5.58184	43.1904	10.7767	110.638	9.82612
D6W4L2	D6W4L2_DROME	MIP21134p		433.954	263.867	442.211	318.393	450.237	266.359	218.388	330.474	523.913	186.893	242.794	272.485	724.359	639.867	1589.44	762.224
Q9VHA8	Q9VHA8_DROME	LD25575p (P58IPK)	P58IPK CG8286 Dmel_CG8286	415.778	329.345	291.735	308.354	160.94	307.234	374.194	342.689	305.113	374.363	431.396	383.258	649.852	313.566	182.609	248.606
E1JGK7	E1JGK7_DROME	Lola like, isoform E (Lola like, isoform F) (Lola like, isoform G) (Lola like, isoform H)	lolal CG5738 Dmel_CG5738	316.518	331.515	435.01	424.414	304.695	319.693	394.713	378.531	392.422	319.288	309.378	372.985	358.254	438.673	570.248	418.503
Q2EZ47	Q2EZ47_DROME	Nipped-A (Nipped-A, isoform E) (EC 2.3.1.48) (EC 2.7.1.-)	Nipped-A CG33554 Dmel_CG33554	195.092	220.077	210.698	172.515	189.841	181.048	219.483	162.312	230.259	160.988	129.644	121.65	176.458	170.705	211.087	201.303
X2JGP4	X2JGP4_DROME	Protein disulfide-isomerase (EC 5.3.4.1)	Pdi CG6988 Dmel_CG6988	6848.35	6159.55	7337.76	6028.1	5890.7	6002.51	7801.83	4448.66	6220.13	5948.43	6510.06	7347.88	6742.13	8025.95	7070.39	11090.7
Q9W0H8	Q9W0H8_DROME	IP16409p (RH25118p) (Supercoiling factor, isoform A) (EC 5.99.1.-)	scf CG9148 Dmel_CG9148	323.073	260.808	280.538	337.358	224.156	202.707	371.687	279.879	291.981	198.988	261.603	274.836	393.413	547.191	639.84	531.746
Q9V7Y2	SGPL_DROME	Sphingosine-1-phosphate lyase (S1PL) (SP-lyase) (SPL) (EC 4.1.2.27) (Sphingosine-1-phosphate aldolase)	Sply Spl CG8946	157.559	1936.19	1713.82	1893.64	771.395	1549.98	229.399	1597.09	1243.54	1893.91	175.453	2157.75	1810.68	467.773	1220.23	408.796
Q9VCH5	Q9VCH5_DROME	Nucleoporin 98-96kD, isoform A (Nucleoporin 98-96kD, isoform D)	Nup98-96 Nup98 CG10198 Dmel_CG10198	475.644	445.806	420.511	447.488	459.433	422.174	455.599	400.193	397.456	434.406	485.681	432.978	361.984	423.725	378.561	407.523
Q9VM19	Q9VM19_DROME	Trehalose 6-phosphate phosphatase (EC 3.1.3.12)	CG5171 Dmel_CG5171	445.87	545.618	767.646	706.046	649.229	591.851	716.692	747.171	773.852	480.117	620.644	634.419	695.946	540.697	774.338	811.826
Q9U1H9	NXF1_DROME	Nuclear RNA export factor 1 (Protein small bristles) (DmNXF1) (Protein tip-associating)	sbr nxf1 CG1664	104.372	126.956	62.6957	114.535	90.8348	38.1024	100.827	115.785	63.6617	85.8003	62.5744	101.419	115.145	67.0847	66.9056	131.244
Q9W0M4	Q9W0M4_DROME	LP10861p (Uncharacterized protein, isoform B) (Uncharacterized protein, isoform C) (Uncharacterized protein, isoform E)	CG13887 Dmel_CG13887	1216.52	912.576	986.321	925.887	929.586	921.004	960.479	1009.78	884.212	895.269	877.789	997.571	989.123	896.19	1010.56	916.857
Q8T4E1	GPI8_DROME	Putative GPI-anchor transamidase (GPI transamidase) (EC 3.-.-.-)	CG4406	187.711	147.592	119.62	160.83	166.217	116.685	268.25	167.313	149.652	209.091	376.642	202.224	161.011	159.023	141.687	271.501
Q9W1R5	VIR_DROME	Protein virilizer	vir CG3496	11.3823	16.5748	14.9862	10.4471	19.7852	17.3125	7.2553	18.43	27.137	9.99904	13.9268	11.307	3.55723	17.9823	11.2282	14.925
Q9TVM2	XPO1_DROME	Exportin-1 (Chromosome region maintenance 1 protein) (Protein embargoed)	emb Crm1 CG13387	1638.54	1217.36	1307.84	1300.73	1500.19	1439.03	1466.13	1352.3	1402.18	1314.38	1342.74	1277.34	1614.29	1462.03	1281.92	1378.46
A1Z6M0	A1Z6M0_DROME	Brahma associated protein 170kD (FI23954p1)	Bap170 Bap170-RA CG3274 Dmel_CG3274	206.115	262.664	238.885	223.761	230.404	219.433	239.372	199.822	230.234	249.606	217.307	228.419	217.859	215.672	251.674	214.848
Q9W376	NEUFC_DROME	Neuferricin homolog (Cytochrome b5 domain-containing protein 2 homolog)	CG12056	73.6569	72.0088	85.7639	93.4624	100.912	71.2917	84.6648	91.0693	105.597	80.0143	86.9361	70.0744	73.1661	75.8355	106.753	74.9828
Q86BI3	Q86BI3_DROME	Zinc-finger protein at 72D, isoform B (Zinc-finger protein at 72D, isoform C) (Zinc-finger protein at 72D, isoform D) (Zinc-finger protein at 72D, isoform F)	Zn72D CG5215 Dmel_CG5215	465.971	577.628	539.401	586.089	608.05	617.596	505.606	546.767	544.99	698.588	545.958	519.993	678.1	681.745	658.335	590.695
Q9VNC0	Q9VNC0_DROME	GH11824p (Polymerase (DNA-directed), delta interacting protein 2, isoform A)	POLDIP2 CG12162 Dmel_CG12162	36.8079	42.129	52.8728	48.7497	47.5042	41.0836	52.5239	52.2257	45.9271	35.6292	41.2761	27.7286	30.1804	54.4512	48.9097	27.1217
Q9VYQ9	Q9VYQ9_DROME	LD24662p (Transport and golgi organization 4)	Tango4 CG1796 Dmel_CG1796	26.15	24.1291	19.2468	27.9405	38.08	31.7069	16.0941	26.3936	26.1367	33.5256	22.6547	10.3076	31.3304	6.38529	37.3808	23.8264
Q9W1F7	Q9W1F7_DROME	CG2970, isoform A (CG2970, isoform B) (IP15825p)	CG2970 Dmel_CG2970	931.437	805.316	760.609	866.61	826.756	863.671	853.945	951.48	892.739	878.665	912.675	944.913	858.273	874.628	785.218	833.636
Q9VV72	Q9VV72_DROME	Multiple inositol polyphosphate phosphatase 1, isoform A (EC 3.1.3.16) (EC 3.1.3.2) (EC 3.1.3.80) (Multiple inositol polyphosphate phosphatase 1, isoform B) (Multiple inositol polyphosphate phosphatase 1, isoform C) (RE51662p)	Mipp1 CG4123 Dmel_CG4123	164.024	181.316	294.768	218.708	206.029	163.792	193.956	204.154	258.701	119.62	150.578	124.027	291.931	175.608	443.062	408.435
Q9VW47	MED12_DROME	Mediator of RNA polymerase II transcription subunit 12 (Mediator complex subunit 12) (Mediator complex subunit Kohtalo) (dTRAP230)	kto Med12 Trap230 CG8491	10.4536	10.0405	2.47977	9.13447	12.8848	10.3046	15.8637	2.74688	10.6676	4.42262	7.41482	10.4886	11.3617	14.9602	11.8891	13.7854
A1Z713	A1Z713_DROME	Vacuolar protein sorting 13, isoform A (Vacuolar protein sorting 13, isoform B)	Vps13 CG2093 Dmel_CG2093	251.282	320.192	319.34	281.726	286.144	274.831	298.418	259.341	324.236	310.756	298.684	283.427	328.758	301.258	714.771	288.84
Q7JRH5	Q7JRH5_DROME	CG5726 (RE28271p)	CG5726 Dmel_CG5726	356.397	345.741	293.255	251.727	361.176	358.499	316.429	294.715	327.81	371.485	342.698	255.388	297.489	273.281	192.438	284.865
Q9VSS1	Q9VSS1_DROME	Pixie, isoform A (EC 3.6.1.3) (Pixie, isoform B) (RE71924p)	pix CG5651 Dmel_CG5651	776.32	787.46	916.26	745.056	766.051	775.429	759.233	808.016	816.284	745.22	786.588	794.706	704.078	765.543	947.279	813.14
Q9VDT5	Q9VDT5_DROME	Carboxypeptidase (EC 3.4.16.-)	CG4572-RC CG4572 Dmel_CG4572	370.555	293.623	307.313	302.936	306.921	325.729	314.861	263.869	282.675	357.064	291.534	343.227	297.265	253.795	173.657	226.856
Q8T6B9	PUF68_DROME	Poly(U)-binding-splicing factor half pint (Protein half pint) (68 kDa poly(U)-binding-splicing factor) (PUF60 homolog)	pUf68 hfp CG12085	434.899	615.932	687.717	696.953	617.258	677.822	614.716	717.732	733.548	679.883	641.73	720.279	921.567	657.485	620.104	721.763
Q9VF70	Q9VF70_DROME	Cerebral cavernous malformation 3 ortholog (RE18871p)	Ccm3 CG5073 Dmel_CG5073	20.2171	19.8277	33.7203	34.9554	32.5994	28.1122	28.2238	32.5838	35.4667	32.2531	9.86563	26.5768	37.0701	36.7927	46.9811	45.1623
Q9VHB6	MTX1_DROME	Metaxin-1 homolog (Mitochondrial outer membrane import complex protein 1)	CG9393	14.3793	75.7773	62.5296	44.6332	47.607	73.0988	53.4881	65.2856	69.2141	63.5929	70.5133	48.7865	50.3927	236.128	60.7196	42.1077
Q9VQL7	Q9VQL7_DROME	Fatty acid synthase 1, isoform A (EC 1.1.1.100) (EC 1.3.1.10) (EC 2.3.1.38) (EC 2.3.1.39) (EC 2.3.1.41) (EC 2.3.1.85) (EC 3.1.2.14) (EC 4.2.1.59)	FASN1 CG3523 Dmel_CG3523	284.687	99.3578	96.6607	91.5965	132.932	108.064	104.096	83.5379	174.949	120.679	81.8645	93.3796	238.387	59.5347	130.616	86.2162
Q9W3W1	Q9W3W1_DROME	Coronin	pod1 CG4532 Dmel_CG4532	326.776	531.528	639.9	563.376	617.637	542.594	540.322	565.82	612.182	601.591	590.281	630.027	729.355	602.663	611.468	707.83
Q24372	LACH_DROME	Lachesin	Lac CG12369	466.189	602.017	789.586	654.906	629.606	595.859	725.517	790.56	701.391	587.895	628.151	701.358	752.744	750.576	955.562	841.081
Q9VNA5	PSB4_DROME	Proteasome subunit beta type-4 (EC 3.4.25.1) (Proteasome subunit beta type-7)	Prosbeta7 Prosb4 Prosbeta4 CG12000	4090.08	3016.58	3419.5	3190.98	2961.87	3361.01	3279.26	3376.2	2878.52	3058.62	3468.88	3529.6	3173.28	3412.4	3070.55	3421.68
Q24439	ATPO_DROME	ATP synthase subunit O, mitochondrial (Oligomycin sensitivity conferral protein) (OSCP)	ATPsynO Oscp CG4307	5490.27	5244.89	5740.1	5874.7	5689.56	5709.37	5471.03	5967.79	6443.41	5347.81	5372.63	5993.37	6603.1	5598.05	6256.49	6090.32
Q9U787	Q9U787_DROME	Drep2	Drep2 Drep-2 drep2 Rep2 CG1975	63.7733	56.7181	67.698	63.864	49.515	56.2609	76.8424	49.3463	56.2139	67.9112	57.8658	31.3669	70.4841	61.0292	45.2669	101.665
Q9VVU6	Q9VVU6_DROME	CG6841, isoform A (CG6841, isoform B) (LD04472p)	CG6841 Dmel_CG6841	270.104	306.225	322.684	270.511	300.821	320.223	286.896	304.17	255.291	302.625	268.106	221.395	297.201	336.793	395.333	256.502
Q9VD52	Q9VD52_DROME	CG6015 (LD21931p)	CG6015 Dmel_CG6015	37.4121	48.2881	77.0113	60.348	73.8948	61.8404	60.2892	54.1741	53.454	65.5757	70.5695	39.8243	69.2468	47.4946	62.8316	45.2413
Q9VKM7	Q9VKM7_DROME	AT01533p (Uncharacterized protein, isoform E) (Uncharacterized protein, isoform F)	CG6089 CG33129 Dmel_CG33129	4143.96	3600.3	3953.02	3989.7	3060.48	3611.98	3991.05	4220.96	3592.8	3528.27	3595.44	3912.75	3544.09	4326.01	4825.42	4149.38
A1ZB68	A1ZB68_DROME	FI01423p (Glutathione S transferase E3) (EC 2.5.1.18)	GstE3 CG17524 Dmel_CG17524	51.1627	40.5746	62.5444	74.7583	50.379	69.5554	55.8268	81.948	61.0248	59.5738	26.5657	52.9175	95.8292	87.3	117.76	58.6852
Q9VWP2	Q9VWP2_DROME	CG7322, isoform A (CG7322, isoform B) (CG7322, isoform C) (EC 1.1.-.-) (RH57257p)	CG7322 Dmel_CG7322	403.521	255.31	184.318	285.497	286.401	271.487	202.365	224.838	290.339	260.381	253.679	242.925	301.509	220.986	292.161	287.069
Q9VT05	Q9VT05_DROME	CG3408, isoform A (RE10106p)	CG3408 Dmel_CG3408	232.12	160.237	130.043	228.178	238.416	208.301	129.063	295.713	240.385	349.44	371.65	134.365	438.12	135.008	366.866	134.724
Q86BQ4	Q86BQ4_DROME	CG2862, isoform B (EC 3.1.3.31)	CG2862 Dmel_CG2862	273.428	232.725	232.433	243.556	250.289	264.716	231.51	272.622	283.845	249.923	240.814	311.801	255.962	222.539	239.589	275.36
Q9VGL0	Q9VGL0_DROME	LD43047p (Uncharacterized protein)	CG14712 Dmel_CG14712	40.1624	48.0396	40.5869	49.0122	58.4836	49.7679	36.144	48.1707	38.5558	39.9452	41.5626	46.0602	58.7561	44.3593	52.1964	42.4017
Q9XYZ9	Q9XYZ9_DROME	Glutathione S transferase E12, isoform A (EC 2.5.1.18) (Glutathione S transferase E12, isoform B) (Glutathione S transferase E12, isoform C) (Glutathione S transferase E12, isoform D)	GstE12 CG16936 Dmel_CG16936	678.168	907.683	882.997	995.039	817.554	904.856	949.494	1014.98	956.256	966.053	945.065	905.637	1002.24	881.34	939.455	1037.95
E1JGP0	E1JGP0_DROME	LD04994p1	Act57B-RC	67548.7	57124.6	63313.9	61192.6	60559.7	59748.7	70194.8	68282.6	63645.7	55049.2	60076.6	69044.7	77339.7	73701.6	82791.4	71425.2
D2NUK9	D2NUK9_DROME	Hoi-polloi, isoform B (RE51843p)	hoip hoip-RA CG3949 Dmel_CG3949	1987.7	1831.95	2619.9	2362.69	1859.13	2172.49	1861.38	2311.07	2161.57	1647.68	1870.87	1991.81	2221.21	2181.75	2989.08	2611.24
Q9VDV2	Q9VDV2_DROME	AT06125p (CG6195)	CG6195 Dmel_CG6195	837.553	879.398	901.5	801.072	939.008	832.949	842.432	898.469	851.619	842.071	856.061	821.952	813.841	863.676	968.025	910.468
Q9VC56	Q9VC56_DROME	Puffyeye, isoform D	puf CG5794 Dmel_CG5794	174.193	147.445	131.048	202.476	156.384	179.297	158.48	93.0498	185.523	140.308	182.881	178.282	185.267	109.237	146.872	196.862
M9PI17	M9PI17_DROME	CG6084, isoform D (EC 1.1.1.21)	CG6084 Dmel_CG6084	10646	9195.07	9571.47	9120.12	10041.2	9832.87	9472.03	10306.2	9397.24	8694.68	9150.82	9522.21	9960.63	10148.3	11806.8	11162.2
P17336	CATA_DROME	Catalase (EC 1.11.1.6)	Cat CG6871	151.92	189.276	186.216	198.707	173.31	127.513	183.214	192.549	210.485	168.583	152.763	162.057	257.891	258.231	420.088	235.397
Q9VRP3	Q9VRP3_DROME	AT08565p (LD26837p) (Thioredoxin-like)	Txl Txl-RA CG5495 Dmel_CG5495	2511.02	2347.51	2392.82	2398.57	2290.7	2494.73	2323.18	2382.78	2224.25	2109.54	2189.52	2463.61	1915.48	2072.98	2235.83	2364.31
O46098	BCN92_DROME	Protein bcn92	bcn92 CG3717	18.1352	17.9678	13.1354	18.5073	9.08181	3.68063	9.20225	29.0415	14.4988	9.86323	16.8879	10.6956	5.4216	12.9007	1.31909	13.0515
Q9NHD5	SAN_DROME	Probable N-acetyltransferase san (EC 2.3.1.-) (Protein separation anxiety)	san span CG12352	573.602	474.877	531.629	538.808	481.738	451.377	548.911	548.089	486.197	538.186	513.145	493.318	457.42	485.355	460.669	393.177
O62530	O62530_DROME	Adaptor protein complex 2, mu subunit, isoform A (Adaptor protein complex 2, mu subunit, isoform B) (Adaptor protein complex 2, mu subunit, isoform C) (Clathrin-associated adaptor complex AP-2 medium chain) (Clathrin-associated protein) (SD05403p)	AP-2mu AP-50 AP50 CG7057 Dmel_CG7057	242.879	102.491	236.29	260.91	229.439	188.234	264.056	278.572	262.694	260.725	84.9358	216.33	306.936	202.349	167.751	264.022
Q9VC96	Q9VC96_DROME	BRWD3	BRWD3 CG31132 Dmel_CG31132	84.8128	58.2468	80.6553	78.21	90.4197	70.365	36.1615	69.0016	81.3303	77.8428	46.1096	59.7872	63.2948	94.8664	76.8858	58.4237
Q9U9Q1	Q9U9Q1_DROME	Replication factor C 38kD subunit, isoform A (Replication factor C 38kD subunit, isoform B) (EC 3.6.1.3)	RfC38 CG6258 Dmel_CG6258	1216.92	1196.6	1210.78	1119.16	1218.73	1228.16	1079.72	1085.34	1260.47	1179.57	1165.52	1143.37	1220.88	1083.52	980.137	853.682
Q9VK57	Q9VK57_DROME	LD15349p (Pih1D1, isoform A)	Pih1D1 CG5792 Dmel_CG5792	478.265	273.888	358.008	388.073	276.224	395.619	371.415	314.602	274.249	408.106	403.861	369.888	292.764	420.785	387.074	284.455
A8DYB0	A8DYB0_DROME	Uncharacterized protein (EC 3.6.1.3)	CG13185 Dmel_CG13185	24.3394	14.0417	21.7492	28.8518	13.8592	9.44106	203.64	5.20631	20.0791	1.85656	7.67965	8.31345	20.0522	14.2251	30.081	11.687
Q9VV52	Q9VV52_DROME	LD37257p (RING-associated factor 2, isoform A) (RING-associated factor 2, isoform B) (RING-associated factor 2, isoform C)	RAF2 CG4877 Dmel_CG4877	73.1281	32.4388	59.7224	62.9533	46.4369	54.7275	43.7933	56.8085	46.1783	51.3431	55.4832	52.7159	66.6898	62.4184	64.6049	70.4482
O96299	O96299_DROME	LD47736p (Sorbitol dehydrogenase) (Sorbitol dehydrogenase-2) (EC 1.1.1.14)	Sodh-2 Sdh CG4649 Dmel_CG4649	360.603	275.685	303.395	328.13	345.497	352.703	285.704	350.687	342.092	332.887	339.26	901.138	242.26	317.783	326.853	415.909
Q9VWJ9	Q9VWJ9_DROME	CG7889 (FI07229p) (GM08857p)	CG7889-RA CG7889 Dmel_CG7889	111.44	123.417	137.796	113	149.899	151.278	84.5433	150.114	123.203	139.682	112.753	162.228	156.348	103.196	139.904	144.967
Q8IMV6	Q8IMV6_DROME	Scaffold attachment factor B, isoform B	Saf-B CG6995 Dmel_CG6995	269.095	313.427	344.435	333.865	300.681	363.818	323.854	331.029	307.256	290.364	316.329	329.821	441.528	433.156	627.048	478.957
Q7KSQ0	Q7KSQ0_DROME	LD46175p (RH27308p) (Scheggia, isoform A) (Scheggia, isoform C) (Scheggia, isoform D) (Scheggia, isoform E)	sea CG6782 Dmel_CG6782	445.501	442.178	468.331	445.233	521.198	455.876	419.325	468.053	522.283	368.372	428.531	401.372	503.489	489.534	578.41	549.045
Q9V5P6	NOP10_DROME	H/ACA ribonucleoprotein complex subunit 3 (Nucleolar protein 10) (Nucleolar protein family A member 3) (snoRNP protein dNop10)	CG7637	143.333	161.145	208.914	173.073	94.03	152.385	159.125	206.032	86.952	107.325	98.727	161.446	90.5159	155.977	218.158	285.178
Q9VHT5	Q9VHT5_DROME	LD31571p (Mitochondrial ribosomal protein L1)	mRpL1 CG7494 Dmel_CG7494	174.403	192.251	172.994	206.849	147.668	212.684	160.865	179.83	209.055	157.657	185.693	95.0047	117.16	136.534	104.979	95.0071
Q9VJ58	Q9VJ58_DROME	Fas-associated factor, isoform A (Fas-associated factor, isoform B) (GH16914p)	Faf2 Faf CG10372 Dmel_CG10372	356.714	270.641	269.821	279.714	103.748	225.595	355.495	320.765	365.023	246.546	88.5289	378.804	354.186	266.721	216.346	141.64
Q9VF08	TIM16_DROME	Mitochondrial import inner membrane translocase subunit Tim16 (Protein black pearl)	blp CG5268	66.2225	61.2665	59.1899	52.4903	57.6897	66.3995	55.5245	73.4397	54.3984	58.8076	41.0181	94.3918	74.9832	67.6308	84.0816	103.964
Q9VQK7	Q9VQK7_DROME	CG3605, isoform A (CG3605, isoform B) (LD45152p)	CG3605 Dmel_CG3605	82.0484	114.336	136.83	175.58	109.903	120.688	129.573	87.8837	107.921	117.489	135.77	137.702	127.086	146.576	186.708	116.203
O76877	O76877_DROME	CG3719 (EG:132E8.3 protein) (LD03613p)	EG:132E8.3 CG3719 Dmel_CG3719	105.174	87.0719	112.587	134.289	105.828	52.534	73.0851	144.875	96.538	88.6881	98.9167	53.8764	87.8376	67.4153	139.599	40.9461
Q9VYE9	Q9VYE9_DROME	CG1622, isoform A (FI05227p)	CG1622-RA CG1622 Dmel_CG1622	35.8062	52.7267	49.4368	55.0716	63.6903	51.4528	57.9511	38.7799	47.0105	48.5646	48.8841	46.4842	60.932	54.2498	45.7136	40.4778
P48612	PELO_DROME	Protein pelota (EC 3.1.-.-)	pelo CG3959	394.113	446.522	580.906	359.903	270.897	400.569	489.475	436.567	439.811	540.436	574.693	410.015	372.392	470.202	579.477	332.957
Q9VIS4	Q9VIS4_DROME	tRNA-dihydrouridine(47) synthase [NAD(P)(+)] (EC 1.3.1.-) (tRNA-dihydrouridine synthase 3)	CG10463 Dmel_CG10463	67.0039	99.6585	106.982	80.702	72.8278	85.5042	89.0572	79.4137	94.9585	64.8575	52.6934	70.8824	82.4341	96.3656	100.015	59.6299
Q95SI7	Q95SI7_DROME	CG6028 (GH23390p)	CG6028 Dmel_CG6028	743.936	616.729	667.881	702.452	698.342	684.003	724.049	704.954	669.16	675.582	694.726	586.966	782.847	637.904	647.341	778.184
O97183	O97183_DROME	GH07456p (RNA polymerase II 33kD subunit) (EC 2.7.7.6) (RNA polymerase II p33 subunit)	RpII33 RPB3 CG7885 Dmel_CG7885	464.486	361.701	553.078	517.679	468.725	533.34	418.895	657.686	452.672	423.46	498.362	459.4	382.252	483.714	448.888	407.723
Q8IPX7	Q8IPX7_DROME	RE44908p (Rrp40, isoform A) (EC 3.1.13.-) (Rrp40, isoform B)	Rrp40 CG31938 Dmel_CG31938	374.276	431.966	445.167	453.397	457.353	480.001	444.425	393.076	377.181	406.388	381.332	422.357	434.357	367.14	447.114	228.05
X2J5E8	X2J5E8_DROME	FK506-binding protein FKBP59, isoform B (EC 5.2.1.8)	FKBP59 CG4535 Dmel_CG4535	3710.53	3517.87	3284.98	3217.7	3478.79	3686.12	3320.31	3628.33	3189.25	3277.47	3407.99	3668.32	3470.01	3184.5	3794.89	3587.14
Q9V405	Q9V405_DROME	26S proteasome regulatory complex subunit p48A (CG16916 protein) (GH06151p) (Regulatory particle triple-A ATPase 3, isoform A) (EC 3.-.-.-) (EC 3.6.1.3) (Regulatory particle triple-A ATPase 3, isoform B)	Rpt3 Rpt3-RA CG16916 Dmel_CG16916	10330.8	7368.58	7515.55	8204.66	6240.27	9163.32	8150.27	7349.23	7662.41	7134.08	7761.25	7271.05	5859.37	8276.18	7402.58	6357.6
Q9VC05	Q9VC05_DROME	Oxysterol-binding protein	Osbp CG6708 Dmel_CG6708	32.6773	26.8225	31.2735	27.3894	28.4279	56.7542	28.1297	26.2395	28.0157	30.4603	21.9235	43.2503	24.9559	29.0639	46.3266	39.5273
Q9W135	Q9W135_DROME	Uncharacterized protein	CG42360 Dmel_CG42360	18.5416	28.7672	16.5301	12.1627	26.9481	25.5344	16.4118	18.9893	6.95752	12.6852	21.4828	16.3104	20.4726	34.612	18.3042	2.4149
Q9VBV8	Q9VBV8_DROME	Mannosyltransferase (EC 2.4.1.-)	CG11851 Dmel_CG11851	161.747	150.554	191.542	183.222	165.857	203.734	167.028	185.892	204.726	155.639	178.134	179.136	188.82	178.853	220.252	215.305
Q9VFE7	Q9VFE7_DROME	GH01087p (Nucleoporin 93kD-2)	Nup93-2 CG7262 Dmel_CG7262	916.564	302.644	317.616	929.435	1036.03	841.689	1082.3	226.647	990.041	274.44	870.636	917.448	321.505	1003.79	261.056	1192.56
Q9W3M6	Q9W3M6_DROME	Ditrans,polycis-polyprenyl diphosphate synthase ((2E,6E)-farnesyl diphosphate specific) (EC 2.5.1.87)	CG10778 Dmel_CG10778	125.136	101.385	81.5778	105.599	111.464	112.36	78.3188	74.5478	118.966	97.3777	97.9372	207.881	109.092	78.5373	96.9835	79.0092
Q9VX98	DENR_DROME	Density-regulated protein homolog	DENR CG9099	373.628	308.677	337.898	361.174	309.206	374.272	357.483	409.473	333.702	399.07	386.09	396.395	368.576	332.209	271.434	373.748
Q9VNF5	Q9VNF5_DROME	3-oxoacyl-[acyl-carrier-protein] synthase	CG12170 Dmel_CG12170	79.2017	189.91	140.435	158.084	89.2508	92.4146	199.74	88.5737	21.4713	36.3724	383.604	33.8323	27.671	33.2579	96.867	119.817
H5V8F3	H5V8F3_DROME	FI18603p1	CG12163-RB	661.418	818.769	818.68	799.799	785.387	803.149	834.753	786.95	875.728	751.107	781.857	712.325	588.217	639.844	843.863	710.638
Q9W1I7	Q9W1I7_DROME	CG5554, isoform A (EC 5.3.4.1) (GH07506p)	CG5554 Dmel_CG5554	750.689	288.6	259.279	292.675	320.55	307.709	351.85	272.299	297.058	321.197	316.886	297.374	319.68	321.972	261.411	323.632
Q8WR09	Q8WR09_DROME	Dystroglycan type III	Dg CG18250	56.808	101.831	104.505	129.961	84.2274	93.1971	140.82	130.078	101.153	108.774	86.1015	100.488	96.3651	125.591	139.242	125.425
B5RIM9	B5RIM9_DROME	Glycerol-3-phosphate dehydrogenase [NAD(+)] (EC 1.1.1.8)	Gpdh CG9042 Dmel_CG9042	481.452	463.126	453.2	531.93	510.097	453.132	392.182	489.728	673.649	398.445	470.316	431.012	676.047	477.473	563.619	477.822
X2J9A4	X2J9A4_DROME	Translocation protein 1, isoform D	Trp1 CG4758 Dmel_CG4758	163.557	171.279	191.342	172.324	166.241	135.04	177.654	185.29	168.616	162.934	168.768	165.026	247.303	249.769	300.939	276.502
Q9W3K3	Q9W3K3_DROME	CG2260 (LD41718p)	CG2260 Dmel_CG2260	478.519	502.475	364.649	421.88	333.664	438.93	425.36	458.485	387.557	405.952	443.415	70.0054	437.725	319.404	103.223	102.063
Q9VW09	LTN1_DROME	E3 ubiquitin-protein ligase listerin (EC 6.3.2.-)	l(3)76BDr CG32210	133.482	113.273	150.329	110.087	154.765	148.964	121.837	117.328	109.336	1594.81	113.732	1553.86	153.162	119.977	228.673	143.14
Q9VDI1	Q9VDI1_DROME	LD46328p (Syndapin, isoform B)	Synd syndapin CG33094 Dmel_CG33094	73.6649	90.1983	106.607	83.4967	91.243	86.8674	96.4023	100.219	89.4716	115.764	92.4286	69.0868	81.6962	107.861	129.062	111.376
Q9W247	Q9W247_DROME	CG4752 (EC 3.5.2.9) (FI03324p) (RH09675p)	CG4752-RA CG4752 Dmel_CG4752	325.945	290.687	315.613	337.751	339.481	386.324	283.992	324.431	322.538	326.259	297.698	252.239	357.898	290.327	312.437	296.975
Q7JWS8	Q7JWS8_DROME	AT17867p (Mig-2-like GTPase Mtl) (Mig-2-like, isoform A) (Mig-2-like, isoform B) (Mig-2-like, isoform C) (Small GTPase)	Mtl CG5588 Dmel_CG5588	20.1497	36.5071	26.4335	38.2768	32.2907	23.6139	38.4882	43.0631	31.5052	38.8975	28.7798	33.1036	32.1452	47.0724	35.0099	24.7396
E1JJ49	E1JJ49_DROME	Deleted.		86.2279	58.1104	45.4913	72.4159	83.0479	94.8578	79.8303	42.8837	93.0839	69.5982	78.1991	77.4471	114.583	76.902	545.479	74.1709
Q8MSU4	SYMPK_DROME	Symplekin	Sym CG2097	158.538	169.324	151.128	158.071	192.014	196.943	128.686	164.691	182.708	153.861	132.921	127.533	174.9	150.006	139.766	143.657
F0JAI1	F0JAI1_DROME	Arginine methyltransferase 4, isoform B (EC 2.1.1.-) (EC 2.1.1.43) (FI04404p)	Art4 CG5358 Dmel_CG5358	1032.23	921.904	871.067	882.907	959.739	943.358	918.667	996.874	867.101	1009.35	967.147	986.931	988.399	930.027	822.48	1014.66
Q94516	AT5F1_DROME	ATP synthase subunit b, mitochondrial (ATPase subunit b) (FO-ATP synthase subunit b)	ATPsynB ATPsyn-b ATPsyn-beta CG8189	4143.97	4015.26	4150.04	3869.96	3798.28	3798.7	4214.08	4041.36	3874.81	3757.81	3854.12	4394.63	3379.88	4229.12	4770.95	4542.73
Q9VI14	Q9VI14_DROME	GH12404p (Uncharacterized protein, isoform E) (Uncharacterized protein, isoform I) (Uncharacterized protein, isoform L)	CG15187 CG42724 Dmel_CG42724	26.2772	39.4626	43.7055	26.5076	32.663	28.1282	32.3131	29.9548	41.6628	46.8083	28.9865	24.3222	65.0084	37.8579	18.0353	30.0014
Q9VHV6	Q9VHV6_DROME	CG9667, isoform A (RE31520p)	CG9667 Dmel_CG9667	107.393	113.422	109.24	162.236	116.977	109.936	112.573	115.429	85.2266	104.477	147.652	130.147	80.9726	105.139	136.095	86.8362
Q9VVW8	NNRD_DROME	ATP-dependent (S)-NAD(P)H-hydrate dehydratase (EC 4.2.1.93) (ATP-dependent NAD(P)HX dehydratase)	CG10424	280.431	618.438	574.712	563.426	607.595	711.558	452.665	521.302	609.912	557.204	506.782	543.154	572.535	513.344	543.582	603.406
X2JAI2	X2JAI2_DROME	Actin-related protein 2/3 complex, subunit 2, isoform B	Arpc2 CG10954 Dmel_CG10954	465.049	448.972	319.709	481.62	331.944	431.825	467.202	353.789	410.535	485.675	519.272	437.575	411.03	458.627	416.146	554.301
Q95RX5	Q95RX5_DROME	LD03515p (LD22379p) (LD34776p) (LP17815p) (Uncharacterized protein, isoform D) (Uncharacterized protein, isoform E) (Uncharacterized protein, isoform F) (Uncharacterized protein, isoform G) (Uncharacterized protein, isoform H) (Uncharacterized protein, is	CG11984 Dmel_CG11984	301.763	312.935	298.875	292.591	292.352	331.359	270.266	382.578	287.313	283.975	285.59	325.132	309.298	300.943	277.408	289.021
P17886	CRN_DROME	Protein crooked neck	crn CG3193	156.555	208.321	212.142	197.619	66.6016	213.208	184.002	209.242	198.76	221.428	226.896	225.889	203.212	200.835	196.713	161.334
Q9VH07	RUVB1_DROME	RuvB-like helicase 1 (EC 3.6.4.12) (Dpontin) (Dpon) (Pontin)	pont CG4003	2547.57	2301.2	2310.41	2168.89	2299.51	2404.63	2390.58	2469.56	2275.13	2304.27	2354.55	2420.84	2279.12	2347.02	2132.34	2540.87
A1ZB72	A1ZB72_DROME	Glutathione S transferase E7 (EC 2.5.1.18)	GstE7 CG17531 Dmel_CG17531	359.048	236.811	209.689	218.498	239.058	237.036	225.144	223.929	246.545	262.609	173.907	159.828	329.199	285.293	245.335	218.817
Q9W5N2	RL38_DROME	60S ribosomal protein L38	RpL38 CG18001	3362.88	2378.16	2393.19	2970.15	2127.78	3110.44	2901.75	1983.24	3000.04	2476.12	1868.56	1817.03	2353.5	2068.32	2476.2	3226.49
Q9VPR7	Q9VPR7_DROME	Coiled, isoform A (Coiled, isoform B) (LD16147p)	cold CG2813 Dmel_CG2813	22.2284	25.0579	39.3474	32.276	35.8875	23.3179	50.6671	28.1463	37.6765	11.6291	26.7515	34.7539	10.1407	32.7396	84.6651	22.0322
Q9VUH6	Q9VUH6_DROME	Myopic (EC 3.1.3.48)	mop CG9311 Dmel_CG9311	112.729	94.5424	71.9263	73.3237	146.193	113.936	91.4373	57.8381	104.094	106.659	87.176	68.5513	90.5301	104.494	84.9106	60.5409
Q9VPE1	Q9VPE1_DROME	Uncharacterized protein, isoform C	CG32425 Dmel_CG32425	86.8737	83.6906	99.9618	83.9293	99.1457	128.943	67.8279	94.7583	108.492	97.9944	112.79	116.529	92.4909	88.2043	71.3439	119.383
Q9V9Z9	EBP2_DROME	Probable rRNA-processing protein EBP2 homolog	CG1542	466.218	77.5856	94.8182	286.623	289.196	158.592	117.082	84.0319	198.3	88.4519	290.878	84.9841	1701.92	308.498	106.255	308.248
Q7K0B6	Q7K0B6_DROME	Glutathione S transferase T1 (EC 2.5.1.18) (RE63575p)	GstT1 CG30000 Dmel_CG30000	1016.65	970.41	1113.09	962.302	1051.73	1108.46	1030.37	986.266	1038.44	1190.11	1070.47	1012.9	1036.87	1004.9	974.897	1290.86
Q8T8V5	Q8T8V5_DROME	AT22034p	La CG10922	1598.44	2168.43	1968.39	2100.16	2113.93	2059.04	1961.15	2064.98	2251.5	2021.56	2016.15	2060.71	2005.52	1918.85	2041.74	1916.87
Q9VJE3	Q9VJE3_DROME	LD24839p (Uncharacterized protein)	CG15141 Dmel_CG15141	16.2981	19.1332	15.1002	11.0568	16.079	24.9966	14.9677	13.7267	18.906	14.8299	16.5939	33.0303	3.25535	39.3184	4.528	13.9687
Q9VYN1	Q9VYN1_DROME	Protein kinase C delta, isoform E (EC 2.7.11.-) (EC 2.7.11.13)	Pkcdelta CG42349 Dmel_CG42349	11668.2	5784.48	11222.3	5518.14	3420.15	6234.79	11175.4	7228.28	8819.28	13175.5	11990.8	13157.3	10242.3	11924.1	15959.1	14971.4
Q86P95	Q86P95_DROME	GM01959p	CG2915	617.297	686.807	703.584	614.604	607.639	669.001	619.921	653.042	696.937	601.562	618.98	605.211	632.193	598.36	526.977	628.443
Q9V3V2	Q9V3V2_DROME	FK506-binding protein 14 ortholog, isoform A (FK506-binding protein 14 ortholog, isoform C) (FK506-binding protein 14 ortholog, isoform E) (FK506-binding protein 14 ortholog, isoform F) (EC 5.2.1.8)	Fkbp14 Fkbp13 CG9847 Dmel_CG9847	224.749	201.438	258.458	358.382	163.181	152.777	290.773	297.704	233.488	260.239	134.851	207.237	252.37	383.63	535.204	445.675
Q9VKV5	CD2B2_DROME	CD2 antigen cytoplasmic tail-binding protein 2 homolog (Protein hole-in-one)	holn1 CG5198	34.2915	62.5984	49.0314	74.786	56.1011	8.41465	50.1578	65.3194	41.8888	57.9699	50.7903	51.368	47.6296	36.275	37.2162	70.4491
E1JIK0	E1JIK0_DROME	Heterogeneous nuclear ribonucleoprotein at 87F, isoform C (Heterogeneous nuclear ribonucleoprotein at 87F, isoform D) (MIP15350p)	Hrb87F Hrb87F-RC CG12749 Dmel_CG12749	2259.07	2421.5	2713.02	2682.35	2416.94	2453.7	3118.9	2605.04	2273	2666.51	2769.04	2925.32	2881.78	3098.62	2897.86	3001.6
Q5BI50	Q5BI50_DROME	Cullin 4, isoform A (Cullin 4, isoform B) (FI05474p) (LP02965p)	Cul4 Cul-4 cul-4 cul-4-RA CG8711 Dmel_CG8711	373.977	405.545	451.819	384.103	394.499	377.082	390.889	403.24	319.506	389.134	410.068	412.399	381.211	464.568	392.833	394.615
Q9U1J0	Q9U1J0_DROME	Malic enzyme	Men-b MDH Mdh CG5889	139.222	134.414	117.208	124.027	162.037	177.262	110.3	113.801	147.615	118.217	121.046	143.971	160.47	109.868	140.97	137.673
Q7JQU9	Q7JQU9_DROME	AT25873p (CG1882, isoform B) (EC 3.1.1.-) (EC 3.1.1.1) (EC 3.3.2.10) (CG1882, isoform C) (CG1882, isoform D) (CG1882, isoform E)	CG1882 Dmel_CG1882	247.25	251.94	297.533	321.594	282.931	289.889	288.429	308.892	241.313	251.938	224.782	154.667	213.246	248.66	342.653	222.181
Q7K0W1	Q7K0W1_DROME	CG8531 (LD27406p)	CG8531 Dmel_CG8531	29.6343	24.1706	18.2775	24.1102	31.6209	17.1034	19.2907	17.0358	27.8395	33.1769	20.2631	22.1938	31.6046	29.9262	22.7926	21.7177
Q59E58	Q59E58_DROME	Zipper, isoform C (EC 3.6.1.3) (Zipper, isoform E) (Zipper, isoform G)	zip CG15792 Dmel_CG15792	1643.3	1505.53	1835.8	1576.59	1564.93	1601.83	1611.31	1583.73	1555.55	1371.65	1463.94	1614.61	1852.37	2319.37	2230.5	2054.64
Q7K1W4	Q7K1W4_DROME	Juvenile hormone epoxide hydrolase 3 (EC 3.3.2.-) (EC 3.3.2.10) (EC 3.3.2.9) (Juvenile hormone epoxy hydrolase 3) (LD35885p)	Jheh3 CG15106 Dmel_CG15106	59.8737	70.9407	98.6098	104.186	80.5644	72.7789	50.3138	93.1283	105.69	73.489	91.1417	90.0673	112.611	94.6157	107.832	87.8223
Q95RA8	MOB1_DROME	MOB kinase activator-like 1 (Mob as tumor suppressor protein 1) (Dmob1) (Mps one binder kinase activator-like 1)	mats CG13852	83.16	97.2085	106.153	95.1654	116.947	97.7168	97.0811	89.7108	113.294	93.3687	103.957	97.0162	137.962	124.492	126.424	109.304
Q7K7G0	Q7K7G0_DROME	Coat protein (Coatomer) delta, isoform B (EG:63B12.10 protein)	deltaCOP delta-COP EG:63B12.10 CG14813 Dmel_CG14813	1210.3	1212.64	1393.58	1310.44	1133.16	1250.77	1460.67	1579.12	1242.29	1194.2	1267.74	1135.49	1562.75	1315.42	1509.67	1403.04
Q7KLV9	PSD11_DROME	26S proteasome non-ATPase regulatory subunit 11 (26S proteasome regulatory complex subunit p42B) (26S proteasome regulatory subunit Rpn6)	Rpn6 CG10149	1919.22	1786.54	1570.78	1713.64	1692.22	1812.42	1504.67	1724.97	1898.93	1771.89	1819.94	1680.36	1731.72	1722.27	1512.88	1773.26
Q9VTT9	DEFI8_DROME	Differentially expressed in FDCP 8 homolog	CG11534	161.829	43.1021	252.574	207.237	254.074	207.917	177.683	158.46	187.774	116.016	235.462	113.381	75.5073	217.902	59.8814	56.6243
Q9VMU2	Q9VMU2_DROME	CG5828, isoform A (EC 2.7.1.33) (CG5828, isoform B)	CG5828 Dmel_CG5828	86.0275	62.9681	61.5453	71.4274	72.6338	85.4791	63.3525	79.8753	79.6566	66.1556	46.0737	43.6862	72.8749	87.1545	77.8163	118.481
B5RIV0	B5RIV0_DROME	Bubblegum, isoform C (EC 6.2.1.3) (FI05443p)	bgm bgm-RA CG4501 Dmel_CG4501	147.327	96.1169	90.3218	83.3921	128.592	88.1706	44.7189	96.3247	105.089	88.7103	82.225	77.0513	115.708	92.8943	116.511	71.8844
Q9VG33	Q9VG33_DROME	Sulfurtransferase	CG12279 Dmel_CG12279	115.167	120.579	104.413	139.218	157.168	172.022	78.9888	130.158	177.86	91.3658	123.795	113.017	143.887	146.42	169.259	156.04
Q9VGP4	Q9VGP4_DROME	LP08082p (Ran binding protein 9) (Ranbp9, isoform A) (Ranbp9, isoform D)	Ranbp9 CG5252 Dmel_CG5252	1579.81	1615.19	1677.54	1437.31	1641.23	1588.42	1352.5	1515.63	1558.98	1488.6	1505.87	1475.46	1611.82	1511.91	1582.33	1484.63
Q9VRQ2	Q9VRQ2_DROME	Mad2 (RE72064p)	mad2 CG17498 Dmel_CG17498	530.988	503.191	486.798	484.847	535.807	533.249	484.295	496.526	478.102	582.303	535.918	515.137	462.153	469.338	372.345	392.999
Q9VY54	Q9VY54_DROME	LD24737p (Lethal (1) G0007, isoform A) (EC 3.6.1.3)	l(1)G0007 CG1375 CG32604 Dmel_CG32604	171.7	109.745	107.737	132.465	159.169	111.999	109.806	84.348	146.74	107.559	91.2315	125.286	88.0039	76.4095	92.431	175.172
Q9V3G1	RL8_DROME	60S ribosomal protein L8	RpL8 CG1263	9496.58	9558.76	10357.2	9870.59	10054.1	10202.1	10043.4	9604.18	10769	8736.71	9536.81	9632.5	10412.3	10256.6	10318.1	10533.7
Q9VWV6	Q9VWV6_DROME	Transferrin 1, isoform A (Transferrin 1, isoform C)	Tsf1 CG6186 Dmel_CG6186	6073.46	3514.22	3373.47	3181.65	3418.13	3639.87	3496.65	3690.89	2354.45	3817.92	3920.46	3826.74	2922.08	3440.01	2736.9	3170.7
Q9VAD0	Q9VAD0_DROME	Acid phosphatase 1, isoform A (EC 3.1.3.2) (RE14694p)	Acph-1 CG7899 Dmel_CG7899	660.199	667.073	644.044	690.47	603.246	721.904	793.206	658.576	657.447	637.481	713.278	716.128	613.509	590.953	653.702	706.101
Q94533	Q94533_DROME	Ribosomal protein S6 kinase (EC 2.7.11.1)	S6k S6k-RA CG10539 Dmel_CG10539	404.536	393.884	488.059	435.804	492.103	468.705	457.349	385.48	389.352	478.216	463.493	450.121	368.849	474.966	483.952	421.675
Q9VE34	EPG5_DROME	Ectopic P granules protein 5 homolog	CG14299	14.1688	23.6779	33.0086	22.2081	30.6334	24.2749	29.7918	20.3672	33.3806	21.4003	31.9224	13.2006	36.8357	190.768	197.819	185.308
Q9VHC4	Q9VHC4_DROME	CG8176, isoform A (CG8176, isoform E)	CG8176 Dmel_CG8176	1107.36	1079.6	938.669	960.033	1032.18	1148.12	1073.72	976.492	1022.99	946.716	1023.48	989.213	1066.14	1040.9	875.708	1061.3
Q9VZF6	Q9VZF6_DROME	GH04863p (Uncharacterized protein, isoform A) (EC 1.-.-.-) (Uncharacterized protein, isoform B)	CG14997 Dmel_CG14997	226.365	70.2898	35.0883	68.7163	79.6663	65.4994	48.6934	86.9585	77.1284	62.455	66.295	69.8899	239.954	213.087	376.943	310.133
Q9VU65	POC1_DROME	POC1 centriolar protein homolog (Proteome of centrioles 1)	Poc1 CG10191	29.9026	30.5824	23.6046	30.1458	42.092	27.3863	26.1373	29.3881	19.7076	35.063	40.8499	31.5492	16.3368	31.0452	16.407	34.141
B6IDQ5	B6IDQ5_DROME	CG4603, isoform C (FI06476p)	CG4603-RA CG4603 Dmel_CG4603	366.448	287.539	240.006	225.576	254.156	310.689	304.925	347.559	228.994	325.934	314.923	281.668	222.701	252.989	197.521	243.626
U3Q053	U3Q053_DROME	FI24217p1	psidin-RA	458.565	510.393	643.074	476.533	542.197	591.423	567.316	508.863	588.311	523.483	486.285	551.341	610.857	514.646	544.807	483.096
M9MS15	M9MS15_DROME	Neurotactin, isoform C (EC 3.1.1.-) (EC 3.1.1.1)	Nrt CG9704 Dmel_CG9704	510.034	907.973	1035.01	1024.7	879.934	981.837	1002.93	957.33	908.327	869.686	927.929	1093.49	1147.8	1094.12	1161.38	1290.21
Q7PLL3	Q7PLL3_DROME	Eukaryotic initiation factor 4B (Eukaryotic initiation factor 4B, isoform B) (LD33831p)	eIF-4B eIF4B CG10837 Dmel_CG10837	729.736	820.715	923.417	885.857	740.656	743.169	850.099	880.753	654.288	824.988	796.195	928.821	757.397	1034.64	981.831	959.318
Q9VWQ6	Q9VWQ6_DROME	FI13061p (Uncharacterized protein)	CG18259-RA CG18259 Dmel_CG18259	131.797	146.463	205.597	250.897	164.593	189.577	246.041	220.36	163.044	202.463	224.966	215.523	221.039	282.013	264.401	267.742
Q9VJ87	CWC22_DROME	Pre-mRNA-splicing factor CWC22 homolog (Nucampholin)	ncm CG12750	107.242	118.411	138.848	107.761	125.048	140.228	119.943	111.764	118.868	120.325	96.2967	111.773	123.188	139.705	138.735	129.318
Q8SZY9	Q8SZY9_DROME	LD47413p (Uncharacterized protein, isoform A) (Uncharacterized protein, isoform B)	CG6316 CG32075 Dmel_CG32075	91.2961	106.06	89.5524	106.379	82.2562	53.3951	119.065	99.1494	105.179	113.451	97.0795	105.82	68.5133	104.845	76.823	11.8167
P54351	NSF2_DROME	Vesicle-fusing ATPase 2 (EC 3.6.4.6) (N-ethylmaleimide-sensitive fusion protein 2) (NEM-sensitive fusion protein 2) (Vesicular-fusion protein NSF2) (dNsf-2) (NSF-2)	Nsf2 CG33101	448.875	407.358	416.409	404.759	410.643	372.739	404.584	443.337	424.951	395.184	440.274	360.234	376.328	511.904	552.964	556.898
Q01637	UMPS_DROME	Uridine 5'-monophosphate synthase (UMP synthase) (Rudimentary-like protein) [Includes: Orotate phosphoribosyltransferase (OPRTase) (EC 2.4.2.10); Orotidine 5'-phosphate decarboxylase (EC 4.1.1.23) (OMPdecase)]	r-l CG3593	1194.84	1395.9	1493.79	1384.05	1262.77	1365.34	1333.13	1329.76	1380.25	1284.72	1272.88	1446.32	1377.09	1498.8	1606.56	1296.75
Q7K0Q2	Q7K0Q2_DROME	LD41918p (Ran binding protein 11) (Ranbp11)	Ranbp11 CG33139 Dmel_CG33139	76.6028	76.3139	83.9076	52.2027	88.7867	64.4997	49.0657	58.3348	78.4626	74.2986	63.3995	56.4824	60.6834	58.3476	1941.5	32.5803
M9PBK5	M9PBK5_DROME	Ribosomal protein LP1, isoform B	RpLP1 CG4087 Dmel_CG4087	3625.94	3631.3	3543.94	3942.54	3773.6	4211.3	3213.92	4222.38	5004.54	2945.7	3392.6	3897.31	4417.12	3852.35	5341.94	4389.05
Q9VXH4	Q9VXH4_DROME	CG9921, isoform B (CG9921, isoform C) (RE16337p)	CG9921 Dmel_CG9921	66.1213	34.6671	43.122	33.9076	38.3909	50.9611	47.8623	64.6797	24.4811	53.3909	49.0531	29.629	25.6326	21.5417	19.9452	42.1227
Q9VM55	Q9VM55_DROME	Uninflatable, isoform B (Uninflatable, isoform G)	uif SP1070 CG9138 Dmel_CG9138	79.1539	144.237	329.535	232.414	206.459	171.559	293.944	274.916	301.1	230.7	205.536	200.281	329.597	444.047	672.604	355.221
Q9VKC1	Q9VKC1_DROME	IP16805p (IP16905p) (RH63749p) (Ribosomal protein L7-like, isoform A) (Ribosomal protein L7-like, isoform B) (Ribosomal protein L7-like, isoform C)	RpL7-like CG5317 Dmel_CG5317	946.327	808.081	1028.93	837.705	760.9	866.103	826.19	988.076	947.24	804.941	749.81	9112.24	920.261	924.372	14465.1	821.553
Q9VLM5	DAD1_DROME	Dolichyl-diphosphooligosaccharide--protein glycosyltransferase subunit DAD1 (DAD-1) (Defender against cell death 1) (Oligosaccharyl transferase subunit DAD1) (EC 2.4.99.18)	l(2)k12914 CG13393	996.065	830.163	1195.88	1048.3	849.963	942.354	916.585	1116.9	1055.72	839.153	907.261	891.84	1127.88	978.257	967.753	1009.37
M9PHJ0	M9PHJ0_DROME	Upheld, isoform P	up CG7107 Dmel_CG7107	97.2283	57.8778	99.379	63.1461	87.9601	42.1459	87.8013	59.1581	105.225	26.2046	58.7874	64.7617	203.613	156.784	402.7	163.043
Q9MDK5	Q9MDK5_DROME	NADH-ubiquinone oxidoreductase chain 4 (EC 1.6.5.3)	mt:ND4 nad4 NADH4 ND4 CG34085	57.6816	65.9764	52.8508	74.3736	56.9866	60.0239	71.5134	81.1531	64.5436	70.3675	56.7421	70.0256	14.8758	90.9204	58.9346	75.6476
E8NHB3	E8NHB3_DROME	Brain tumor, isoform F (LD28374p)	brat brat-RA CG10719 Dmel_CG10719	86.7237	96.5726	110.41	111.486	117.455	103.739	92.9304	111.489	119.002	131.235	704.565	26.9186	95.5481	58.2545	60.8325	105.289
M9MRT6	M9MRT6_DROME	Rap1 GTPase, isoform B (Rap1 GTPase, isoform C)	Rap1 CG1956 Dmel_CG1956	903.87	985.697	1165.32	1058.46	1092.92	997.61	1082.08	1100.17	984.513	995.676	994.605	1058.52	1252.34	1352.21	1346.05	1302.47
Q8MRT7	Q8MRT7_DROME	CG4210 (EC 2.3.1.-) (SD26038p)	CG4210 Dmel_CG4210	1159.02	928.254	821.959	1144.55	686.324	965.055	890.493	1175.87	806.021	307.877	949.747	1085.17	713.596	709.38	231.48	725.568
Q7K172	Q7K172_DROME	LD04933p (Prenyl protease type I) (EC 3.4.24.-)	ste24a CG9000 Dmel_CG9000	561.391	505.256	561.359	455.013	493.252	475.122	499.92	539.108	576.777	470.724	489.303	547.608	572.712	500.889	629.54	643.944
P12370	KAPC_DROME	cAMP-dependent protein kinase catalytic subunit (PKA C) (EC 2.7.11.11)	Pka-C1 CdkA DC0 CG4379	87.2269	70.0163	112.432	86.272	83.9728	82.8973	78.576	86.448	96.809	80.6516	90.7901	59.6126	98.1885	71.9512	82.2974	109.395
Q9VAH9	Q9VAH9_DROME	Integrator 11 (LD08814p)	IntS11 CG1972 Dmel_CG1972	184.401	184.268	173.851	210.204	208.684	229.538	158.076	200.552	240.351	178.466	163.021	170.295	220.951	190.481	208.611	186.514
Q8IQM5	Q8IQM5_DROME	CG7656, isoform A (CG7656, isoform F)	CG7656 Dmel_CG7656	148.864	129.239	137.053	134.751	137.737	124.143	149.284	162.819	151.618	123.483	153.613	124.457	143.475	166.714	159.507	175.075
Q9VUM1	Q9VUM1_DROME	LD41209p (Prp31)	Prp31 CG6876 Dmel_CG6876	70.2742	65.8631	85.7316	80.7203	82.765	64.8791	78.7234	56.7707	72.0661	82.7496	154.853	135.445	98.3812	81.2686	36.6305	54.3289
Q9VL68	Q9VL68_DROME	CG4598, isoform A (CG4598, isoform B) (EC 5.3.3.8) (RH73277p) (SD13345p)	CG4598 Dmel_CG4598	1256.41	1075.58	1111.19	1104.29	1027.65	1184.07	1028.53	1158.76	664.506	1181.16	1168.5	1244.73	901.73	1129.02	1126.16	1098.13
M9PD73	M9PD73_DROME	Thioester-containing protein 4, isoform B	Tep4 CG10363 Dmel_CG10363	28.2071	44.8466	121.506	54.7917	12.8487	18.4026	84.4163	64.8687	93.0536	82.3968	36.342	74.2382	86.4128	100.655	153.424	58.7095
Q9VXN3	Q9VXN3_DROME	CG8578, isoform A (CG8578, isoform B) (CG8578, isoform C) (LD07988p)	CG8578 Dmel_CG8578	63.6668	594.861	58.6272	462.984	132.64	87.9939	474.698	52.4788	425.226	386.599	517.662	80.5646	352.782	144.039	184.531	103.551
Q9W4X7	EI3GA_DROME	Eukaryotic translation initiation factor 3 subunit G-A (Eukaryotic translation initiation factor 3 RNA-binding subunit 1) (eIF-3 RNA-binding subunit 1) (Eukaryotic translation initiation factor 3 subunit 4-1)	eIF3ga eIF3-S4 CG8636	908.993	1004.38	1015.82	946.472	900.855	931.087	922.612	1026.03	976.522	871.309	948.802	961.055	973.956	885.472	1036.98	1049.02
Q23997	C5210_DROME	Chitinase-like protein CG5210 (Drosophila Schneider line-2 47-kDa protein) (DmDS47)	CG5210	1288.82	1182.24	1267.57	1165.33	1193.42	1152.84	1249.3	1214.41	1153.43	1148.11	1195.49	1124.04	1181.3	1362.04	1694.88	1418.02
Q1RL12	Q1RL12_DROME	IP16413p (Nervana 2, isoform D) (EC 3.6.3.9) (Nervana 2, isoform E)	nrv2 Nrv2 CG9261 Dmel_CG9261	165.169	170.704	253.543	290.616	127.133	128.93	262.176	241.219	183.952	179.883	163.232	157.2	220.383	257.852	502.098	375.633
Q9VV89	Q9VV89_DROME	Coat protein (Coatomer) zeta, isoform A (EC 1.-.-.-) (Nonclathrin coat protein zeta-COP)	zetaCOP copz1 zeta-COP CG3948 Dmel_CG3948	248.014	266.692	293.664	375.475	282.355	342.655	292.528	351.079	310.666	241.886	272.266	257.695	272.016	195.663	255.157	382.912
Q7KN94	Q7KN94_DROME	Walrus, isoform A (Walrus, isoform B)	wal CG8996 Dmel_CG8996	2336.28	2058.42	2148.42	2116.64	1997.18	2138.83	1938.72	2319.84	1929.34	1946.26	1894.82	2210.74	1908.09	2007.41	2246.65	2180.73
C0MJU0	C0MJU0_DROME	CG3975-PA	CG3975	198.052	207.151	130.256	146.926	211	202.316	148.823	179.918	167.569	187.897	187.673	311.324	156.283	90.7361	109.888	338.757
P46415	ADHX_DROME	Alcohol dehydrogenase class-3 (EC 1.1.1.1) (Alcohol dehydrogenase class-III) (Glutathione-dependent formaldehyde dehydrogenase) (FALDH) (FDH) (GSH-FDH) (EC 1.1.1.-) (Octanol dehydrogenase) (EC 1.1.1.73) (S-(hydroxymethyl)glutathione dehydrogenase) (EC 1.1	Fdh gfd ODH CG6598	4128.37	3704.83	3878.28	3713.41	3950.37	4123.64	3773.57	3890.38	4114.82	3865.13	3988.49	4028.43	4002.49	4118.74	3472.77	3994.46
A8E6K0	A8E6K0_DROME	FI01531p	CG4038	756.845	1287.42	1467.89	1312.8	1261.17	1188.69	1378.89	1426.83	1256.83	1102.85	1145.08	1297.01	1393.23	1402.07	1751.39	1501.46
Q8MST5	Q8MST5_DROME	Beta-Tubulin at 97EF, isoform B (LP10436p)	betaTub97EF beta-Tub97EF CG4869 Dmel_CG4869	6763.44	4703	6723.04	6893.46	5423.7	6524.61	7212.41	7759.68	6798.95	6684.56	6948.7	8017.66	6958.23	7103.67	7239.18	6790.51
Q9VNE9	RL13A_DROME	60S ribosomal protein L13a	RpL13A CG1475	2212.58	2375.05	2777.25	2449.6	2579.26	2420	2592.39	2551.09	2715.26	2282.19	2342.21	2486.68	2515.59	2650.9	3110.32	2848.96
Q9VE79	Q9VE79_DROME	Uncharacterized protein (EC 3.2.-.-)	CG14309 Dmel_CG14309	311.54	181.136	186.048	220.142	242.145	202.652	162.122	203.759	139.001	145.497	173.94	172.104	160.104	190.211	136.549	179.481
Q9VDE3	Q9VDE3_DROME	LD08669p (Slimb) (Supernumerary limbs, isoform A) (Supernumerary limbs, isoform C)	slmb CG3412 Dmel_CG3412	150.088	103.178	142.554	98.3156	123.207	99.8172	99.0544	132.073	88.2502	80.5983	95.0845	103.954	71.2711	67.6051	88.3719	97.1703
Q9VCH8	Q9VCH8_DROME	LD23303p (Twister, isoform A) (EC 2.7.7.-) (Twister, isoform B)	tst CG10210 Dmel_CG10210	2242.41	1729.17	1847.77	1753.55	1679	1874.89	1806.54	1879.98	1490.16	1903.97	1724.72	2155.81	1669.91	133.041	139.595	150.358
Q9VTV9	Q9VTV9_DROME	Delta-aminolevulinic acid dehydratase (EC 4.2.1.24)	Pbgs CG10335 Dmel_CG10335	158.632	594.809	139.796	147.332	179.642	175.605	160.709	225.716	706.634	172.911	148.588	211.217	204.491	190.75	191.947	587.979
Q2PDR9	Q2PDR9_DROME	Varicose, isoform C (EC 2.7.4.8) (Varicose, isoform F)	vari szar CG9326 Dmel_CG9326	13.2851	46.0937	52.4588	47.3639	39.1189	37.264	48.4743	60.8931	41.6398	30.6584	15.4896	22.7159	42.4627	47.3178	86.0825	39.2636
Q6IGW6	Q6IGW6_DROME	HDC04748 (Uncharacterized protein)	CG34200 Dmel_CG34200 HDC04748	31.6208	21.0325	47.7371	37.1737	26.5995	24.4376	36.7485	33.7251	33.6281	30.0392	30.6952	45.4923	39.1781	41.6757	11.8861	69.9117
Q9VZF1	Q9VZF1_DROME	CG1309 (GH07444p)	CG1309 Dmel_CG1309	158.659	128.987	149.714	129.045	145.297	126.444	146.903	123.396	104.987	99.6753	91.2586	133.149	147.655	175.315	142.026	144.242
Q9VX69	Q9VX69_DROME	CG5162, isoform A (EC 3.1.1.-) (EC 3.1.1.1) (CG5162, isoform B) (FI01450p)	CG5162 Dmel_CG5162	49.1058	42.5837	58.7875	61.9049	65.0151	48.2156	50.8933	63.7767	75.5847	67.184	658.803	63.6489	62.517	70.9243	837.091	64.9011
Q7KN62	TERA_DROME	Transitional endoplasmic reticulum ATPase TER94 (EC 3.6.4.6) (Valosin-containing protein homolog)	TER94 VCP CG2331	16317	14606.7	15877.4	14389.5	14507	16215.7	15837.6	16184.7	13973.1	14323.8	14344.4	16293.2	15323.8	16344.9	16492.1	15633
N0A733	N0A733_DROME	FI20803p1	CSN7-RA	856.695	701.57	713.683	762.874	757.286	819.447	748.513	810.632	806.756	816.526	850.606	863.21	856.149	789.592	736.449	818.77
Q9VWZ1	Q9VWZ1_DROME	Diskette (Transcriptional adapter 3) (Transcriptional adaptor 3, isoform A) (EC 2.3.1.48)	Ada3 dik CG7098 Dmel_CG7098	27.613	39.0853	31.6025	42.7344	47.8148	33.8293	23.8474	15.9135	54.7641	44.4367	33.6656	28.2335	51.9818	57.4454	46.6377	22.5125
Q9VLT3	Q9VLT3_DROME	LD23292p (Macroglobulin complement-related)	Mcr CG7586 Dmel_CG7586	159.001	224.18	287.369	258.674	216.921	219.276	305.87	275.446	267.498	143.101	224.977	202.462	274.064	339.565	402.413	374.291
Q7KNM2	Q7KNM2_DROME	SUMO-conjugating enzyme (EC 6.3.2.-)	lwr semi UBC9 Ubc9 CG3018 Dmel_CG3018	1218.78	1185.14	1401.86	1349.43	1318.68	1214.73	1207.93	1266.55	1235.69	1313.58	1262.29	1456.16	1314	1430.76	1701.9	1394.47
Q9VLN0	Q9VLN0_DROME	Uncharacterized protein	CG13390 Dmel_CG13390	130.444	54.1546	123.894	69.045	155.783	116.439	80.0437	89.3176	126.058	95.2447	117.628	117.11	137.021	115.389	92.9673	66.5784
Q9VEQ2	Q9VEQ2_DROME	CG3678, isoform A (CG3678, isoform B) (GH23451p)	CG17556-RA CG3678 Dmel_CG3678	527.407	654.757	689.157	667.911	692.907	708.591	542.567	737.11	590.871	631.893	605.205	645.263	546.305	617.544	476.815	603.506
Q9VJZ4	Q9VJZ4_DROME	AT12494p (NADH dehydrogenase (Ubiquinone) B22 subunit, isoform A) (EC 1.6.5.3) (EC 1.6.99.3) (NADH dehydrogenase (Ubiquinone) B22 subunit, isoform B)	ND-B22 CG9306 Dmel_CG9306	544.896	650.074	698.423	714.961	731.359	629.044	660.904	699.102	669.218	626.177	616.248	653.937	611.42	670.457	848.639	765.667
X2JEX8	X2JEX8_DROME	Yolk protein 3, isoform B (EC 3.1.1.-) (EC 3.1.1.1)	Yp3 CG11129 Dmel_CG11129	323907	201961	221417	206471	176388	241087	231176	223285	167798	204201	220301	240177	185142	237734	226404	231291
Q7K3K5	Q7K3K5_DROME	LD22804p (Zinc transporter 63C, isoform A) (Zinc transporter 63C, isoform B) (Zinc transporter 63C, isoform C) (Zinc transporter 63C, isoform D) (Zinc transporter 63C, isoform E) (Zinc transporter 63C, isoform G)	ZnT63C CG17723 Dmel_CG17723	78.1296	68.9604	50.8415	70.4173	52.059	60.3637	58.2432	77.8061	78.479	93.7484	15.4247	44.7542	93.9957	61.8136	62.1614	70.2175
Q9VGN9	RLP24_DROME	Probable ribosome biogenesis protein RLP24	RpL24-like CG6764	89.0518	93.1142	161.332	121.618	137.999	97.5688	128.804	151.317	135.158	104.45	78.1817	89.0814	100.742	98.6499	197.199	107.899
Q9VW58	Q9VW58_DROME	CG8004 (LD33138p)	CG8004 Dmel_CG8004	44.1678	65.5067	33.7384	40.1255	43.1951	35.3345	52.3862	31.9751	30.8205	42.8596	27.6449	48.3194	13.4471	39.931	41.9688	42.7285
Q9VCK6	Q9VCK6_DROME	LD34157p (Uncharacterized protein) (EC 4.1.2.5)	CG10184 Dmel_CG10184	115.305	100.514	91.9914	105.862	113.8	100.818	83.3008	95.8949	135.987	81.865	105.331	94.3248	113.16	104.385	110.876	88.6276
Q0KIA8	Q0KIA8_DROME	Carnitine O-Acetyl-Transferase, isoform B (EC 2.3.1.7)	CRAT CG1041 Dmel_CG1041	152.349	140.704	187.276	209.929	181.853	193.163	182.883	174.82	215.372	214.925	210.941	191.514	103.434	139.342	181.886	187.36
Q95RF6	Q95RF6_DROME	LD34461p (Translocase of outer membrane 20, isoform A) (Translocase of outer membrane 20, isoform B)	Tom20 CG7654 Dmel_CG7654	423.168	471.54	485.668	462.406	412.501	376.045	458.745	512.895	378.419	473.241	480.307	452.517	405.473	526.133	576.154	404.261
Q9VXY7	LSD2_DROME	Lipid storage droplets surface-binding protein 2 (Lsd2)	Lsd-2 CG9057	4452.61	3786.79	3520.42	3632.66	3577.41	4079.27	3477.12	3638.73	3701.01	3794.99	3872.6	3859.17	3791.56	3797.11	3448.25	3822.34
Q24208	IF2G_DROME	Eukaryotic translation initiation factor 2 subunit 3 (Eukaryotic translation initiation factor 2 subunit gamma) (eIF-2-gamma)	eIF-2gamma EIF2-GAMMA eIF2g CG6476	2808.19	2769.36	3168.61	2908.88	2806.1	2990.12	3201.84	2957.71	3019.48	2679.2	2842.13	3177.08	3115.16	3417.22	3575.9	3241.63
Q9V8M5	3HIDH_DROME	Probable 3-hydroxyisobutyrate dehydrogenase, mitochondrial (HIBADH) (EC 1.1.1.31)	CG15093	677.125	715.136	657.314	717.188	651.063	710.896	709.247	763.883	555.358	754.358	984.557	759.518	571.695	726.975	717.745	639.206
P54397	FKB39_DROME	39 kDa FK506-binding nuclear protein (EC 5.2.1.8) (Peptidyl-prolyl cis-trans isomerase) (PPIase) (Rotamase)	FK506-bp1 FKBP39 CG6226	5927.96	6116.53	6858.7	6048.04	6049.18	6413.25	6745.24	6377.2	5713.89	6129.07	6010.83	6809.8	6617.54	7652.55	7778.07	7792.38
Q9V452	Q9V452_DROME	Chromatin accessibility complex 16kD protein, isoform A (Chromatin accessibility complex 16kD protein, isoform B) (Histone-fold protein CHRAC subunit) (RE59557p)	Chrac-16 JOEY CG15736 Dmel_CG15736	59.1291	84.0443	35.4813	61.9747	72.8426	89.825	45.8257	65.4887	74.2974	59.9756	52.0534	35.7981	54.1877	59.5371	99.9604	53.3738
M9PC84	M9PC84_DROME	Muscle-specific protein 300 kDa, isoform L	Msp300 Msp-300 CG42768 Dmel_CG42768	794.907	661.843	644.544	733.187	601.804	608.815	658.407	815.032	621.319	684.599	755.018	468.578	704.326	462.877	626.021	606.994
Q8SYS7	NARF_DROME	Probable cytosolic Fe-S cluster assembly factor CG17683	CG17683	112.607	159.843	144.58	146.768	132.754	118.953	148.621	134.271	110.842	134.143	107.405	108.736	119.766	246.47	405.136	266.596
Q9VD51	DDX18_DROME	Probable ATP-dependent RNA helicase pitchoune (EC 3.6.4.13)	pit CG6375	1450.56	423.286	466.806	455.684	349.999	953.836	406.198	362.899	443.225	367.413	363.705	394.653	544.868	1068.86	512.156	1520.46
Q9V3Y0	Q9V3Y0_DROME	Lethal (2) 35Be	l(2)35Be CG4140 Dmel_CG4140	159.073	167.901	169.297	168.125	203.269	226.635	163.931	127.547	184.634	160.917	152.456	143.667	172.515	157.321	129.346	141.891
P26019	DPOLA_DROME	DNA polymerase alpha catalytic subunit (EC 2.7.7.7)	DNApol-alpha180 DNApol-alpha POLA CG6349	100.861	96.2722	154.957	98.4373	101.736	82.7957	92.1864	130.646	120.39	92.2733	88.0562	92.8682	122.271	126.336	60.9728	75.3453
Q9W246	Q9W246_DROME	CG4554	CG4554 Dmel_CG4554	43.4122	69.2377	93.4542	67.3647	94.6442	88.75	59.8503	63.3126	114.646	20.5955	40.3176	61.4417	103.349	80.6447	96.8164	82.5745
Q9VWK5	Q9VWK5_DROME	GH15225p (Ulp1)	Ulp1 CG12359 Dmel_CG12359	82.6182	124.282	115.041	115.814	149.639	102.376	111.13	109.161	118.128	80.5148	111.158	103.276	98.0185	72.2581	96.6308	98.1552
Q24253	Q24253_DROME	AP complex subunit beta	AP-1-2beta BAD1 Bap CG12532 Dmel_CG12532	1089.19	971.955	1017.21	1064.18	1003.66	1086.71	1059.49	1070.46	1073.72	983.124	1069.44	1023.84	1150.36	1115.05	1227.35	938.062
G2J611	G2J611_DROME	tRNA (guanine-N(7)-)-methyltransferase non-catalytic subunit wuho	wuho-RA wuho	269.98	1315.36	1674.09	281.492	179.803	268.781	1621.41	247.983	255.643	261.559	414.488	182.204	271.403	239.584	246.944	1828.02
Q8T4C9	Q8T4C9_DROME	AT03632p (CG6310)	CG6310 Dmel_CG6310	126.281	99.0398	38.6107	48.2439	100.908	91.4273	27.4591	19.9501	31.3028	134.741	128.197	130.729	56.4338	150.994	61.3624	56.1859
X2JE07	X2JE07_DROME	CG1677, isoform D	CG1677 Dmel_CG1677	109.276	171.127	143.155	180.483	142.655	175.468	174.38	156.047	99.1245	168.108	184.474	142.719	185.299	200.767	191.791	181.818
Q9V393	Q9V393_DROME	Kurtz arrestin (Kurtz, isoform A) (Kurtz, isoform B) (LD31082p)	krz CG1487 Dmel_CG1487	189.142	156.694	185.63	162.384	156.254	141.579	187.241	176.737	189.382	182.252	159.704	174.946	176.936	170.08	150.552	169.267
Q9VC06	Q9VC06_DROME	LD37516p (SD01727p) (Uncharacterized protein) (EC 3.4.24.-)	CG11771 Dmel_CG11771	328.477	370.903	344.459	363.877	409.072	368.011	348.508	330.145	389.47	337.322	385.723	326.973	347.276	304.356	277.14	276.213
Q9VG04	Q9VG04_DROME	CG8031 (LP04475p)	CG8031 Dmel_CG8031	180.505	222.358	195.499	206.03	198.431	217.986	223.631	192.509	208.502	206.1	209.042	222.716	233.908	181.784	199.887	180.188
B5X0J6	B5X0J6_DROME	Tyrosine-protein kinase (EC 2.7.10.2)	Src42A-RB	40.2915	156.852	197.278	185.765	190.827	139.563	163.314	181.578	192.986	169.176	183.559	244.178	186.787	244.574	229.345	296.553
M9PE12	M9PE12_DROME	Enhancer of bithorax, isoform I	E(bx) CG32346 Dmel_CG32346	160.281	152.936	196.265	2137.6	224.562	5702.97	196.578	192.412	183.533	134.966	201.606	164.723	216.204	277.311	237.065	300.076
E1JJD6	E1JJD6_DROME	Twenty-four, isoform F (Twenty-four, isoform G) (Twenty-four, isoform H) (Twenty-four, isoform K) (Twenty-four, isoform L) (Twenty-four, isoform M)	tyf CG4857 Dmel_CG4857	44.5366	94.6595	81.7579	96.1058	79.8829	69.4318	35.2851	91.1832	44.7914	68.2488	67.772	61.0684	49.3912	112.589	79.784	76.6457
C0PDD8	C0PDD8_DROME	MIP03690p (Fragment)	CG8397-RA	65.3265	46.5303	32.6825	44.8041	34.2143	67.8039	54.6024	56.2215	80.1393	54.9111	59.5535	47.1839	40.0107	39.9226	38.0135	53.3883
Q9GQ88	Q9GQ88_DROME	Eukaryotic initiation factor eIF2B gamma subunit	eIF2B-gamma CG8190	244.393	228.217	227.066	275.717	279.897	261.915	277.59	206.231	271.693	257.366	232.798	173.461	207.58	172.157	211.379	197.587
O44437	SMD3_DROME	Small nuclear ribonucleoprotein Sm D3 (Sm-D3) (snRNP core protein D3)	SmD3 guf2 CG8427	1118	1214.22	1513.3	1433.44	1284.62	1367.85	1407.94	1466.97	1347.63	1203.1	1277.03	1363.16	1525.96	1312.04	1473.04	1649.85
B3DMP7	B3DMP7_DROME	Transaldolase (EC 2.2.1.2)	CG2827-RA	2636.66	2487.5	2243.28	2424.18	2259.26	2439.53	2483.22	2377.79	2607.52	2356.59	2342.57	2452.11	2406.59	2514.41	2523.85	2698.73
Q9VGF9	Q9VGF9_DROME	Aurora A (EC 2.7.11.-) (EC 2.7.12.1) (LD16949p)	aurA aur CG3068 Dmel_CG3068	204.992	199.577	501.463	158.719	265.905	231.478	159.433	201.39	266.401	234.897	222.68	210.452	299.271	256.982	52.5941	221.007
Q9V3P6	PSMD1_DROME	26S proteasome non-ATPase regulatory subunit 1 (26S proteasome regulatory complex subunit p110) (26S proteasome regulatory subunit RPN2)	Rpn2 CG11888	5374.22	4582.34	4739.35	4282.92	4487.64	4877.25	4561.95	4432.4	4390.15	4275.68	4617.81	4414.71	4549.29	4522.95	4291.39	4657.02
Q9UB80	Q9UB80_DROME	Nmd3 protein	Nmd3 CG3460	56.1984	95.6812	77.1155	102.569	86.0003	84.2662	99.8475	88.8042	110.885	79.7319	72.2307	61.2019	102.744	82.7734	26.605	102.725
Q1EC00	Q1EC00_DROME	IP13429p (Fragment)	CG17078	138.475	180.591	230.196	194.976	185.343	180.477	217.825	212.571	170.189	146.748	158.873	125.763	207.312	141.509	274.88	182.605
Q9V3J4	Q9V3J4_DROME	Sec13 ortholog, isoform A (Sec13 ortholog, isoform B) (Sec13-PA)	Sec13 sec13 CG6773 Dmel_CG6773	1209.45	1193.68	1153.46	1220.71	1145.75	1104.58	1242.56	1201.61	1141.92	1091.22	1242.07	1186.42	1107.64	960.521	1039.19	1358.99
F0JAN1	F0JAN1_DROME	Ade5, isoform B (EC 4.1.1.21) (EC 6.3.2.6) (RH01319p)	ade5 ade5-RA CG3989 Dmel_CG3989	961.344	1574.96	1620.63	1444.74	1345.7	1571.24	1512.8	1569.09	1313.48	1434.03	1414.37	1619.23	1491.81	1600.63	1707.58	1611.48
G3M3A2	G3M3A2_DROME	Ribosomal protein S3, isoform B (EC 3.2.2.23) (EC 4.2.99.18) (RpS3-PA)	RpS3 CG6779 Dmel_CG6779	14677.3	14968	16135.4	14947.1	13907.5	14890.7	17018.7	16985.2	15668.2	14728.4	15412.7	17082	14593.8	16137.5	17049.7	16674.8
Q9VIK1	Q9VIK1_DROME	Transmembrane 9 superfamily member	TM9SF2 CG9318 Dmel_CG9318	232.176	342.743	312.587	254.422	385.258	307.866	295.464	245.444	443.711	245.565	266.679	172.181	298.217	76.7131	239.009	118.883
Q8SYP9	Q8SYP9_DROME	Mitochondrial ribosomal protein S5, isoform A (Mitochondrial ribosomal protein S5, isoform C) (RE47909p)	mRpS5 CG40049 Dmel_CG40049	200.145	241.816	210.109	254.851	217.059	240.603	249.037	235.597	215.549	265.643	230.807	252.982	177.423	261.554	166.483	189.72
P13469	MODU_DROME	DNA-binding protein modulo	mod CG2050	3294.65	4540.93	5541.42	5028.76	4384.14	4631.28	5632.89	5092.1	5072.81	4459.94	4580.64	5405.26	6071.82	6351.41	6027.36	6242.44
Q9VZ20	Q9VZ20_DROME	Dynein light intermediate chain, isoform A (Dynein light intermediate chain, isoform D) (EC 3.6.1.3) (GH06357p)	Dlic Dlic2 CG1938 Dmel_CG1938	585.013	479.336	410.152	450.439	456.999	554.318	534.118	484.127	471.112	500.324	492.16	516.983	438.3	437.568	485.488	285.786
M9PDC7	M9PDC7_DROME	Dynamin associated protein 160, isoform H	Dap160 CG1099 Dmel_CG1099	875.241	903.072	977.31	863.863	827.755	900.633	948.117	856.03	854.471	870.895	837.797	921.529	899.698	980.691	1154.26	915.949
Q9VN50	EI3F1_DROME	Eukaryotic translation initiation factor 3 subunit F-1 (eIF3f-1) (Eukaryotic translation initiation factor 3 subunit 5-1)	eIF3-S5-1 CG9769	1563.72	1663.05	1757.61	1643.64	1674.57	1644.84	1810.66	1633.22	1503.38	1722.56	1716.75	1818.73	1595.11	1537.99	1416.33	1735.43
Q9VFN9	Q9VFN9_DROME	CG9922, isoform A (CG9922, isoform B) (RE55111p)	CG9922 Dmel_CG9922	64.7667	70.9947	30.5645	61.546	78.6406	15.2881	50.3389	45.9343	43.9959	51.4951	78.8621	90.9818	60.1384	45.389	69.3638	70.1117
Q9VAN0	SERC_DROME	Probable phosphoserine aminotransferase (PSAT) (EC 2.6.1.52) (Phosphohydroxythreonine aminotransferase)	CG11899	3076.44	3054.23	2887.33	2876.72	2760.17	3276.77	3049.77	3096.47	2702.98	3163.57	3081.5	3494.24	2865.39	3269.39	2595.71	3425.44
Q9V434	Q9V434_DROME	Asparaginyl-tRNA synthetase, isoform A (Asparaginyl-tRNA synthetase, isoform B) (EC 6.1.1.22) (BcDNA.GH06451)	AsnRS Aats-asn BcDNA.GH06451 CG10687 Dmel_CG10687	1249.43	981.182	870.863	924.916	917.534	890.697	964.082	1035.13	702.791	961.363	904.855	969.017	779.41	1001.44	827.919	946.917
Q9Y155	Q9Y155_DROME	BcDNA.GH03108	BcDNA.GH03108 CG2790	41.0483	13.2344	36.5286	19.8219	40.3141	18.5628	26.3989	47.331	18.0569	39.2583	41.3838	27.0007	54.6346	30.8547	38.7801	64.1616
Q24152	CKS1_DROME	Cyclin-dependent kinases regulatory subunit	Cks30A CDI2 Cks Cks1 CG3738	155.148	109.873	125.3	142.577	406.278	96.5113	92.9643	126.742	119.859	120.978	121.252	100.868	84.682	96.1184	56.9337	100.267
Q9VRD6	Q9VRD6_DROME	GM08921p (Nuclear transport factor 2) (Nuclear transport factor-2, isoform A) (Nuclear transport factor-2, isoform E)	Ntf-2 ntf2 CG1740 Dmel_CG1740	1372.79	1129.2	1298.79	1224.16	945.032	1267.61	1267.44	1308.46	1238	1113.27	1162.23	1274.68	1305.55	1425.44	1619.87	1470.11
X2J516	X2J516_DROME	Adenosine 3, isoform C (EC 2.1.1.-) (EC 2.1.2.2) (EC 6.3.3.1) (EC 6.3.4.13)	ade3 CG31628 Dmel_CG31628	464.171	559.527	434.386	508.357	460.961	451.343	485.958	497.301	489.067	512.428	518.551	554.016	525.535	511.855	422.655	508.815
Q9U1K7	Q9U1K7_DROME	CG3939, isoform A (CG3939, isoform B) (EG:140G11.5 protein) (RH07711p)	EG:140G11.5 CG3939 Dmel_CG3939	81.0597	101.223	140.845	127.587	84.4337	131.456	111.166	81.7489	129.829	57.1475	106.083	102.668	15.0841	118.131	81.0999	138.069
Q9VM62	Q9VM62_DROME	LD34181p (Stromalin)	SA CG3423 Dmel_CG3423	2685.63	2393.88	2372.61	76.5609	1897.33	2385.17	2405.23	2363.52	1862.68	2807.29	2190.14	2560.94	2086.57	2077.52	2272.26	22.617
P11346	KRAF1_DROME	Raf homolog serine/threonine-protein kinase phl (D-Raf) (dRAF-1) (EC 2.7.11.1) (Protein pole-hole)	phl ph CG2845	32057.5	20137.8	19762.6	22471.8	21243.7	21800	21999.5	22224.4	17866	16866	19968	16178.2	15450.6	16380.9	16856.5	15081.1
Q9V3D0	Q9V3D0_DROME	LD33485p (Mitochondrial ribosomal protein L4)	mRpL4 CG5818 Dmel_CG5818	413.243	352.326	356.042	381.544	380.343	369.378	394.319	396.222	395.136	353.314	341.935	239.776	264.6	269.1	276.124	206.535
Q9NHV8	Q9NHV8_DROME	Putative cytoplasmic aminopeptidase	grsm granny-smith CG7340	1840.06	1381.32	1407.42	1384.73	1303.17	1554.06	1421.74	1437.61	1497.18	1316.55	1467.12	1397.04	1404.82	1471.46	1522.34	1419.49
Q9VQ62	NPC2_DROME	Protein NPC2 homolog (Niemann Pick type C2 protein homolog)	Npc2a NPC2 CG7291	883.687	644.058	819.343	785.017	802.423	723.016	703.627	769.779	727.067	684.887	631.788	594.071	689.264	547.618	777.647	595.541
P22817	IDE_DROME	Insulin-degrading enzyme (EC 3.4.24.56) (Insulin protease) (Insulinase) (Insulysin)	Ide CG5517	174.93	143.695	155.642	195.86	226.775	229.689	168.363	116.054	201.262	210.763	205.937	154.212	231.037	166.224	164.622	154.522
Q7JRH2	Q7JRH2_DROME	Receptor expression-enhancing protein	Reep1 CG30190;CG30193 CG42678 Dmel_CG42678	69.5515	86.3393	77.1245	88.8323	84.6154	82.2318	78.1042	60.3092	81.6264	97.7998	80.5314	92.1061	27.058	65.0192	67.0175	96.37
Q9VHJ8	Q9VHJ8_DROME	Succinyl-CoA ligase subunit beta (EC 6.2.1.-)	skap CG11963 Dmel_CG11963	2413.9	2383.15	2420.26	2293	2113.01	2306.04	2398.88	2486.48	2263.17	2193.99	2471.38	2374.32	2293.74	2244.02	2336.7	2276.36
Q9W4C3	Q9W4C3_DROME	LD34905p (Ubiquitin specific protease 16/45, isoform A) (Ubiquitin specific protease 16/45, isoform B) (Ubiquitin specific protease 16/45, isoform D) (Ubiquitin specific protease 16/45, isoform E) (Ubiquitin specific protease 16/45, isoform F)	Usp16-45 CG4165 Dmel_CG4165	26.6479	32.1963	28.9299	27.4704	35.9825	27.452	36.3698	23.6251	33.0713	29.6349	32.1894	34.1774	30.0404	37.8839	18.2759	17.0633
M9PBW0	M9PBW0_DROME	Ubiquitin conjugating enzyme E2M, isoform B (Ubiquitin conjugating enzyme E2M, isoform C) (EC 6.3.2.-)	UbcE2M CG7375 Dmel_CG7375	668.405	529.306	644.464	694.831	700.447	656.124	599.775	680.824	691.889	608.429	656.657	629.57	630.094	668.606	690.483	625.077
Q9VMI5	Q9VMI5_DROME	CG9135 protein (CG9135, isoform A) (CG9135, isoform B) (CG9135, isoform C) (CG9135, isoform D) (CG9135-PA) (LD39815p)	CG9135 Dmel_CG9135	3287.11	2842.73	3064.97	2796.05	2663.27	3150.05	2843.33	2978.3	2799.42	2772.15	2885.22	3156.05	3051.35	3119.12	3181.62	3099.72
Q9V4M2	WECH_DROME	Protein wech (Protein dappled)	wech dpld CG42396	214.788	371.85	256.169	299.275	426.069	310.349	257.317	267.369	359.722	307.261	341.3	327.99	262.342	234.822	346.388	214.13
Q5U0X8	Q5U0X8_DROME	LD10780p (Uncharacterized protein, isoform A) (Uncharacterized protein, isoform B)	CG12325 Dmel_CG12325	416.833	342.261	349.631	313.62	298.496	457.935	357.494	402.789	436.156	374.4	438.684	300.29	433.965	397.856	384.496	384.793
Q9VR79	Q9VR79_DROME	LD43683p (Obstructor-A, isoform A) (Obstructor-A, isoform B)	obst-A CG17052 Dmel_CG17052	38.3301	21.7293	20.9026	22.4511	16.4892	36.7828	34.9253	29.595	14.546	21.3339	29.6923	46.399	28.4126	8.63136	88.0354	17.109
Q9VGS2	TCTP_DROME	Translationally-controlled tumor protein homolog (TCTP)	Tctp CG4800	8474.8	9653.28	11341	10305.7	7445.23	9038.42	9634.18	11325.7	10211.5	8604.55	8034.02	8447.85	7662.72	7932.75	9543.71	9016.7
Q9VUH9	Q9VUH9_DROME	CG9425, isoform B (CG9425, isoform C) (CG9425, isoform D)	CG9425 Dmel_CG9425	57.4287	88.5592	72.9353	75.5066	91.555	74.1139	69.0046	78.3541	101.167	80.3134	80.3408	59.514	53.1623	91.9374	122.43	81.6246
O77431	O77431_DROME	EG:118B3.2 protein	EG:118B3.2 CG13366	309.033	244.499	267.057	307.312	32.3553	257.859	320.598	341.465	34.4013	421.351	319.869	262.233	309.317	361.811	453.864	39.0529
Q9V463	Q9V463_DROME	Nucleoporin 154kD, isoform A (Nucleoporin 154kD, isoform C) (Nucleoporin 154kD, isoform D) (Nup154)	Nup154 CG4579 Dmel_CG4579	362.791	375.28	467.341	411.004	422.748	384.877	387.116	358.676	392.7	378.098	354.528	372.922	370.261	347.802	330.23	338.841
O97118	O97118_DROME	Ribosomal protein L23a (Fragment)	RpL23A rpl23a CG7977	7867.83	7728.84	7834.67	7901.33	7253.32	7759.93	7895.93	8010.18	7551.24	7800.13	8150.46	8448.06	7284.16	8253.35	8110.4	8465.66
A4V4C1	A4V4C1_DROME	Casein kinase II beta subunit, isoform C (Casein kinase II beta subunit, isoform D) (EC 2.7.11.-) (Casein kinase II beta subunit, isoform F) (Casein kinase II beta subunit, isoform H) (RE20707p)	CkIIbeta CkIIbeta-RB CG15224 Dmel_CG15224	559.445	519.329	573.573	570.184	684.94	544.189	558.373	526.215	574.958	596.353	559.326	514.253	570.358	510.122	482.144	624.516
Q9Y112	Q9Y112_DROME	BcDNA.GH10614 (Uncharacterized protein) (EC 1.1.1.21)	BcDNA.GH10614 CG10863 Dmel_CG10863	1286.97	1016.21	1231.37	1054.33	1096.41	1043.48	1111.79	1168.74	1079.4	1079.26	1156.18	1018.14	1149.64	1213.08	1098.75	1042.53
Q9VKM3	Q9VKM3_DROME	ATP synthase, isoform A (ATP synthase, isoform B) (ATP synthase, isoform D) (EC 3.6.3.6) (RE20862p) (RH28372p)	ATPsynG l(2)06225 CG6105 Dmel_CG6105	1566.43	1220.27	1493.43	1421.38	1482.91	1529.81	1275.64	1666.16	1398.49	1231.37	1287.93	1363.28	1687.54	1433.94	1667.06	1547.14
Q24090	Q24090_DROME	GH08712p (SNR1) (Snf5-related 1)	Snr1 CG1064 Dmel_CG1064	155.771	242.868	214.87	228.722	192.077	182.427	172.812	239.279	138.665	206.044	149.446	139.71	194.393	196.357	158.758	248.831
Q9W4V8	TI50C_DROME	Mitochondrial import inner membrane translocase subunit TIM50-C (Tiny tim 50)	ttm50 CG2713	148.874	171.026	161.883	207.642	204.706	204.091	155.841	165.902	1967.27	174.117	193.005	164.917	254.341	218.304	195.92	282.654
Q9VTF8	Q9VTF8_DROME	Mitochondrial ribosomal protein L2	mRpL2 CG7636 Dmel_CG7636	412.163	441.136	433.842	471.289	489.79	463.266	417.48	434.114	438.482	397.591	419.324	427.307	365.634	324.372	209.241	316.27
O77266	O77266_DROME	CG4199, isoform A (EC 1.-.-.-)	CG4199 Dmel_CG4199	322.085	476.017	404.785	426.899	397.024	432.811	430.423	449.842	425.534	448.981	442.811	465.493	397.437	505.876	428.023	462.587
Q7K3J0	Q7K3J0_DROME	CG8258 (EC 3.6.1.3) (LD24495p)	CG8258 Dmel_CG8258	5724.73	5566.38	5044.05	5071.65	5370.06	5749.2	5358.21	5385.48	4733.45	4998.2	5530.58	5571.2	5247.72	5619.88	5098.06	5930.12
Q9VC18	Q9VC18_DROME	RE29555p (Uncharacterized protein, isoform A) (Uncharacterized protein, isoform B) (EC 2.1.2.3) (EC 3.5.4.10)	CG11089 Dmel_CG11089	2195.86	1893.81	1954.25	1851.7	1946.67	2163.42	1967.69	2027.27	1871.96	2024.46	2064.69	2090.21	1982.28	1927.14	1843.39	1693.88
M9PCG1	M9PCG1_DROME	CG5261, isoform E (EC 2.3.1.12)	muc CG5261 Dmel_CG5261	723.443	690.107	675.892	690.823	731.817	635.443	705.177	784.916	756.899	708.555	720.009	720.974	876.801	723.455	711.961	560.577
Q7JVI3	EIF3M_DROME	Eukaryotic translation initiation factor 3 subunit M (eIF3m) (Transport and Golgi organization protein 7) (Tango-7)	Tango7 CG8309	2815.27	2824.69	2772.33	2907.87	2543.54	2819.45	3129.08	3191.07	2452.61	2863.67	2959.41	3092.96	2690.04	3041.41	2767.01	3098.11
Q9VPN5	Q9VPN5_DROME	Hsp70/Hsp90 organizing protein homolog (LD03220p)	Hop CG2720 Dmel_CG2720	3862.44	3453.59	3166.29	3446	3342.66	3709.05	3572.63	3685.85	2326.51	3709.12	3710.11	4071.29	3066.63	4187.22	3707.64	4287.87
A1Z909	A1Z909_DROME	CG8545 (LD11307p)	CG8545-RA CG8545 Dmel_CG8545	191.987	250.549	368.073	310.986	278.239	279.287	331.291	327.969	344.915	281.842	282.957	318.857	354.196	252.594	410.999	336.726
Q9VP13	Q9VP13_DROME	CR6-interacting factor (RE03703p) (RH74410p)	CRIF CG7172 Dmel_CG7172	136.035	149.494	143.828	166.962	168.776	158.109	127.787	168.257	157.643	139.484	134.717	135.835	120.312	141.529	141.406	141.847
O46084	PGAM5_DROME	Serine/threonine-protein phosphatase Pgam5, mitochondrial (DPGAM5) (EC 3.1.3.16) (Phosphoglycerate mutase family member 5 homolog)	Pgam5 CG14816	605.608	489.09	474.886	495.739	532.976	478.078	483.491	717.028	487.446	523.534	509.666	477.914	341.396	475.058	537.776	519.203
Q8MSW9	Q8MSW9_DROME	LD17611p (U3 small nuclear riboprotein factor 55K)	U3-55K CG10220 CG33505 Dmel_CG33505	92.7418	129.215	150.185	159.167	147.611	142.037	113.638	170.702	120.831	167.971	131.131	41.8599	147.132	195.405	167.502	185.235
D2NUK5	D2NUK5_DROME	IP16103p	CG3760-RB	444.082	644.703	604.165	632.514	637.519	703.634	544.859	572.094	339.155	513.299	659.706	670.822	387.635	565.21	541.124	717.421
Q8SWX4	Q8SWX4_DROME	GH24371p (Uncharacterized protein) (EC 3.4.11.-)	CG5839 CG31343 Dmel_CG31343	8.53619	28.097	31.6387	27.9239	5.572	34.2613	17.4265	21.1098	57.0138	14.8964	28.5518	34.8201	62.7021	58.8715	17.0838	93.6972
Q9VNR7	Q9VNR7_DROME	FI06595p (Uncharacterized protein, isoform A) (EC 2.6.1.44)	CG11241 Dmel_CG11241	244.323	98.8974	141.014	127.975	452.443	133.753	122.562	109.332	162.133	136.763	441.3	457.97	105.772	514.689	611.627	76.1196
P46222	RL11_DROME	60S ribosomal protein L11	RpL11 RPL11A CG7726	5862.84	5094.04	5086.87	5559.65	4901.27	5290.79	6097.15	6131.06	4715.89	5520.63	5620.82	6409.49	5639.62	5946.45	4730.81	5871.15
Q9NHX7	Q9NHX7_DROME	Proteasome subunit beta type (EC 3.4.25.1)	Prosbeta5 beta5 Pros-beta-5 CG12323	3172.25	2604.73	2832.32	2647.44	2844.91	2608.8	2709.05	2772.83	2489.02	2590.28	2533.94	2834.84	2734.67	2635.91	2576.3	2994.97
Q9W4H6	Q9W4H6_DROME	Pyruvate dehydrogenase E1 component subunit alpha (EC 1.2.4.1)	l(1)G0334 l(1)G0334-RA CG7010 Dmel_CG7010	1179.53	1067.29	1057.22	1122.83	1125.62	1200.4	1048.19	1148.07	1149.4	1046.38	1137.24	1139.95	1005.74	1116.44	1069.9	1050.63
Q94524	DYLT_DROME	Dynein light chain Tctex-type (TCTEX-1 protein homolog)	Dlc90F Tctex CG12363	99.0876	79.4992	49.8642	78.6801	73.3311	77.3164	81.4598	45.8164	107.829	71.9551	71.6362	83.4631	108.874	68.6762	49.7101	91.3589
Q7KRR5	NGLY1_DROME	Peptide-N(4)-(N-acetyl-beta-glucosaminyl)asparagine amidase (EC 3.5.1.52) (Peptide:N-glycanase)	Pngl PNGase CG7865	88.536	61.2261	19.1062	60.7032	67.6889	68.9108	51.0103	77.3094	58.967	25.8294	74.2738	49.4496	20.2097	34.2061	15.3567	19.3641
Q9VH64	Q9VH64_DROME	CG8507 (LD29322p)	CG8507 Dmel_CG8507	1124.44	782.689	664.208	709.011	736.575	831.169	687.051	773.848	634.016	809.303	824.422	831.02	498.15	640.646	517.396	550.155
Q9BLY4	Q9BLY4_DROME	Superoxide dismutase [Cu-Zn] (EC 1.15.1.1)	Ccs CCS CG17753	139.31	149.365	85.9594	127.641	118.579	130.663	42.7869	149.017	101.503	160.286	143.167	133.285	117.975	153.915	102.189	190.273
E1JGZ9	E1JGZ9_DROME	Proteasome subunit alpha type (EC 3.4.25.1)	CG30382 Dmel_CG30382	4035.22	3290.74	3251.56	3357.68	3648.67	3821.59	3372.94	3561.06	3173.99	3389.87	3635.1	3625.14	3624.23	3370.69	3185	3560.42
Q9U1I5	Q9U1I5_DROME	Serine protease inhibitor (Serpin-4)	Spn42Da sp4 Spn4 CG9453	486.988	438.205	424.984	436.616	407.224	466.019	482.538	480.905	464.392	421.617	480.316	442.024	514.752	574.742	460.045	482.362
Q9W1L1	Q9W1L1_DROME	Mitochondrial ribosomal protein L43 (RE35686p)	mRpL43 CG5479 Dmel_CG5479	87.9741	119.916	128.428	118.154	140.104	94.6805	62.6689	115.133	105.516	118.62	103.983	83.4121	95.3606	40.2066	98.9189	109.429
Q7K332	Q7K332_DROME	GH17623p (Uncharacterized protein, isoform A) (Uncharacterized protein, isoform B) (Uncharacterized protein, isoform C)	CG3364 CG30159 Dmel_CG30159	754.335	660.305	626.747	598.011	660.531	750.959	621.395	704.006	658.855	642.74	572.367	605.418	625.908	475.777	545.619	649.047
P54357	MLC2_DROME	Myosin-2 essential light chain (Myosin II essential light chain) (Non-muscle myosin essential light chain)	Mlc-c CG3201	62.7031	71.5578	89.5909	108.197	100.042	88.3824	71.9122	98.4348	117.612	64.8241	53.4682	86.3501	82.9091	103.099	65.9194	95.4446
Q9V415	Q9V415_DROME	BcDNA.LD23587 (Hrd3, isoform A) (Hrd3, isoform B)	Hrd3 BcDNA.LD23587 CG10221 Dmel_CG10221	103.989	106.574	125.756	142.204	133.515	98.7153	205.313	101.172	114.593	113.646	141.127	157.335	83.7177	94.9124	128.205	100.612
Q0PQ30	Q0PQ30_DROME	Microtubule dependent motor protein	Klp61F klp61F CG9191	267.027	243.384	172.854	201.434	307.171	247.153	191.842	211.34	207.131	261.066	262.256	209.925	245.078	151.263	165.594	184.906
P32748	PYRD_DROME	Dihydroorotate dehydrogenase (quinone), mitochondrial (DHOdehase) (Dihydroorotate oxidase) (EC 1.3.5.2)	Dhod CG9741	471.108	389.211	428.485	405.581	448.902	414.51	343.465	424.034	359.019	418.963	381.039	412.922	290.1	317.982	256.717	286.473
Q9VJ12	Q9VJ12_DROME	Acinus, isoform A (Acinus, isoform B) (Acinus, isoform C) (LD23757p)	Acn hkl CG10473 Dmel_CG10473	285.348	355.974	427.121	387.633	304.954	293.926	377.546	393.417	304.206	335.576	408.654	291.873	390.771	535.932	497.393	420.399
Q9VHA1	Q9VHA1_DROME	Spermidine synthase, isoform A (Spermidine synthase, isoform C) (EC 2.5.1.16)	SpdS CG8327 Dmel_CG8327	1676.75	1844.12	2033.74	1851.99	1731.65	1899.64	2020.02	1966.98	1677.21	1830.38	1820.86	1863.6	1822.69	1871.1	1741.2	1869.88
M9MRC9	M9MRC9_DROME	Ribosomal protein L27A, isoform C (Ribosomal protein L27A, isoform D)	RpL27A CG15442 Dmel_CG15442	9133.98	9437.45	10719.6	10596.8	11284.8	10079.7	9545.58	10171.5	11171.8	9067.99	9485.31	10516.7	11206	10690.6	11880.7	12340.1
Q9VTU4	EIF3L_DROME	Eukaryotic translation initiation factor 3 subunit L (eIF3l)	CG5642	1722.12	1751.53	1985.77	1751.01	1843.89	1864.56	1875.92	1774.29	1743.3	1665.78	1891.22	1778.5	1929.81	2106.37	2198.28	1870.67
Q9VCF4	Q9VCF4_DROME	Adaptor protein complex 1, sigma subunit, isoform A (LD14109p)	AP-1sigma AP-1-sigma CG5864 Dmel_CG5864	168.914	165.658	159.575	173.303	198.461	228.657	140.024	149.036	197.377	172.205	156.314	146.298	194.856	208.552	188.44	229.419
M9PEY6	M9PEY6_DROME	Rat1, isoform B (EC 3.1.13.-)	Rat1 CG10354 Dmel_CG10354	324.709	301.311	320.334	301.423	321.603	291.672	317.859	295	255.182	301.499	314.899	249.121	219.496	263.885	213.782	257.146
X2J8I7	X2J8I7_DROME	Sorting nexin 1, isoform B	Snx1 CG2774 Dmel_CG2774	443.908	438.864	493.687	441.825	454.962	482.497	421.384	414.515	433.808	467.183	459.114	442.642	474.109	441.632	437.678	517.895
M9PB96	M9PB96_DROME	Ribosome biogenesis protein WDR12 homolog	CG6724 Dmel_CG6724	274.755	280.726	300.449	329.111	314.698	272.37	301.304	336.399	258.199	244.187	307.238	288.526	388.647	346.014	428.345	451.401
Q9VTY5	Q9VTY5_DROME	RH33377p (Uncharacterized protein)	CG10646 Dmel_CG10646	386.122	354.166	384.326	350.604	352.085	431.51	365.159	370.988	280.735	390.239	332.227	417.391	246.786	383.708	387.489	352.907
Q8T0L3	Q8T0L3_DROME	GH24511p (Ubiquitin activating enzyme 1, isoform A)	Uba1 CG1782 Dmel_CG1782	6395.14	5645.42	5588.46	5382.6	5782.87	6131.06	5888.64	5743.83	5762.31	5137.75	5797.56	5898.45	5677.3	4847.85	4704.76	4680.96
M9MSN9	M9MSN9_DROME	Ranbp16, isoform C	Ranbp16 CG33180 Dmel_CG33180	72.3989	298.528	265.811	262.334	275.328	240.262	247.852	254.921	201.334	205.747	237.215	186.4	140.1	138.773	75.4938	160.739
Q9VVA7	Q9VVA7_DROME	Tumor suppressor protein 101 (Tumor susceptibility gene 101)	TSG101 CG9712 Dmel_CG9712	177.59	190.458	178.452	184.051	224.59	169.783	135.245	156.869	159.962	161.564	173.515	140.938	136.61	134.586	164.522	146.534
M9PFN1	M9PFN1_DROME	RuvB-like helicase (EC 3.6.4.12)	rept CG9750 Dmel_CG9750	2601.93	2488.79	2734.59	2326.32	2103.59	2365.45	2739.35	2585.31	2005.02	2254.21	2329.8	2481.67	2192.7	2492.93	2741.83	2545.27
Q9V9W2	Q9V9W2_DROME	Ribosomal protein L6, isoform A	RpL6 CG11522 Dmel_CG11522	14314.7	14111.3	16484.1	14289	14015.3	15075.9	15789.6	15860.4	14630.6	13412.5	13518.3	15431.8	15739.9	15803	16622.7	16089
X2JBC1	X2JBC1_DROME	Upf1, isoform B	Upf1 CG1559 Dmel_CG1559	187.98	272.25	338.562	281.371	266.855	229.26	270.01	240.711	286.804	247.386	260.204	215.743	284.489	293.603	259.193	285.836
Q9VZL1	Q9VZL1_DROME	LP07226p (Maggie, isoform A) (Mitochondrial import protein)	mge maggie CG14981 Dmel_CG14981	412.813	486.379	473.114	512.244	476.715	484.82	460.671	515.203	500.697	422.274	483.154	480.746	401.386	558.254	489.963	573.668
A1Z9A2	U587_DROME	UPF0587 protein CG4646	CG4646	351.802	330.069	334.838	378.022	422.007	304.279	293.014	302.732	312.8	317.493	328.849	344.702	328.848	314.008	352.418	426.7
M9PGI3	M9PGI3_DROME	Serine/threonine-protein phosphatase (EC 3.1.3.16)	PpV CG12217 Dmel_CG12217	437.531	468.052	474.501	511.998	472.164	509.128	510.092	447.474	432.763	462.647	438.661	493.216	392.152	452.475	422.485	435.272
Q7JWN2	Q7JWN2_DROME	RE25177p (Uncharacterized protein)	CG13159 Dmel_CG13159	3.59217	5.12879	20.2062	13.9729	9.74851	7.60736	29.3707	10.0312	24.3786	9.22976	4.98585	5.11947	59.1127	172.051	381.005	257.22
F6JQA6	F6JQA6_DROME	CG3024 (Torsin, isoform B) (EC 3.6.1.3) (Fragment)	Torsin CG3024 Dmel_CG3024	642.159	527.288	548.602	532.61	564.047	524.569	512.602	581.109	510.394	533.45	490.494	467.33	485.217	555.383	534.621	508.233
Q6NQY9	Q6NQY9_DROME	CG9143 (EC 3.6.1.3) (LD11580p)	CG9143 Dmel_CG9143	852.62	867.212	911.556	843.636	818.257	804.556	1012.71	959.962	748.873	785.017	817.962	992.97	836.425	919.267	969.505	833.716
Q9VAH7	Q9VAH7_DROME	RE62393p (Yata, isoform A) (Yata, isoform B)	yata CG1973-RA CG1973 Dmel_CG1973	55.9058	60.1803	67.1106	68.0366	67.711	75.5527	40.449	48.191	67.6339	60.1371	60.7694	58.3708	71.2987	62.7692	58.0809	46.0021
I0DHK3	I0DHK3_DROME	Proteasome subunit alpha type (EC 3.4.25.1)	Prosalpha6 Pros35-RA CG4904 Dmel_CG4904	6645.89	5244.38	5687.77	5635.21	6486.62	6006.08	5544.35	5946.45	6445.99	5516.46	5424.01	5713.39	5784.24	5568.62	5327.2	6165.53
Q968K4	Q968K4_DROME	MMS19	Mms19 CG12005	565.276	510.826	531.573	508.78	539.78	559.111	472.447	493.078	533.48	434.041	573.151	527.944	508.715	500.084	498.097	435.562
Q9GSP5	Q9GSP5_DROME	SR protein kinase 1	SRPK CG8174	303.193	365.341	308.526	310.215	304.569	311.361	364.256	351.619	286.284	349.839	368.065	317.16	272.279	336.061	327.681	312.22
Q9Y140	DHRS7_DROME	Dehydrogenase/reductase SDR family protein 7-like (EC 1.1.-.-)	CG7601	376.054	245.661	233.841	239.077	185.787	247.855	303.019	267.05	235.704	285.39	330.548	244.122	196.011	267.442	351.885	271.75
Q9W237	RS16_DROME	40S ribosomal protein S16	RpS16 CG4046	9854.94	9100.18	11833.3	10802.5	11670.6	10802.2	9837.72	10796.8	11438	8635.89	9173.81	11097	11167.2	10675.2	13181	12572.6
A4V3W2	A4V3W2_DROME	Shaggy, isoform C (Shaggy, isoform E) (Shaggy, isoform F) (Shaggy, isoform H) (EC 2.7.11.-) (Shaggy, isoform I)	sgg CG2621 Dmel_CG2621	587.143	649.045	605.9	665.377	683.76	560.246	650.612	688.374	725.747	619.447	595.965	610.494	834.686	802.457	761.918	845.864
Q8IP94	Q8IP94_DROME	Threonyl-tRNA synthetase, isoform B (Threonyl-tRNA synthetase, isoform C) (EC 6.1.1.3)	ThrRS Aats-thr CG5353 Dmel_CG5353	2462.94	2417.4	2631.23	2387.99	2344.52	2627.3	2491.52	2620.34	2362.79	2418.91	2466.23	2489.47	2522.22	2622.93	2673.71	2607.51
Q9VQ94	Q9VQ94_DROME	LP05220p (Sec24CD ortholog, isoform A) (Sec24CD ortholog, isoform B)	Sec24CD gho CG10882 Dmel_CG10882	1832.9	1155.84	1846.02	1191.74	987.558	2016.11	1881.9	1784.93	1903.34	1805.13	1112.67	1326.53	1382.34	1292.62	1332.87	1145.92
Q9VSS2	SRP68_DROME	Signal recognition particle subunit SRP68 (SRP68) (Signal recognition particle 68 kDa protein)	Srp68 CG5064	545.826	649.371	661.949	573.077	622.615	586.72	573.259	580.619	637.394	578.78	576.202	477.103	631.021	580.11	721.567	441.877
H1UUI8	H1UUI8_DROME	FI17838p1	ebi-RA	110.339	171.252	125.543	150.443	168.54	167.46	136.959	122.349	140.318	155.485	192.591	133.537	147.141	126.861	167.71	199.215
Q9VYV4	Q9VYV4_DROME	Amun, isoform A (Amun, isoform B) (Amun, isoform D) (Amun, isoform E) (Amun, isoform F) (Amun, isoform G) (Amun, isoform H) (Amun, isoform J) (Amun, isoform K) (Amun, isoform L)	Amun CG2446 Dmel_CG2446	764.168	783.7	860.472	773.027	767.023	857.692	841.838	781.55	725.199	858.282	881.08	782.305	663.444	672.27	792.226	726.846
Q9VHX9	Q9VHX9_DROME	CD98 heavy chain, isoform A (CD98 heavy chain, isoform B) (CD98 heavy chain, isoform F) (FI01811p)	CD98hc CG2791 Dmel_CG2791	159.176	187.736	209.49	173.947	161.547	160.34	217.191	151.898	189.796	154.533	158.225	141.628	197.916	227.225	253.459	221.71
Q8SWU2	Q8SWU2_DROME	RE26764p	CG9330	371.711	393.716	372.635	443.684	419.986	478.322	340.749	413.382	431.411	416.612	405.214	390.01	407.185	414.442	328.161	467.279
Q8MLR4	Q8MLR4_DROME	Apontic, isoform E	apt CG5393 Dmel_CG5393	68.5011	87.7897	97.3475	94.5178	85.6951	74.3497	98.0926	71.0515	80.7346	79.2626	75.6006	78.3821	82.0674	131.73	61.2431	62.2282
Q6NL75	Q6NL75_DROME	Ecdysone-inducible gene L1, isoform C (RE44872p)	ImpL1 CG10717 Dmel_CG10717	145.842	29.633	117.761	89.2332	34.6594	45.1669	131.301	99.7111	58.0622	40.0868	37.0798	68.2669	94.036	119.288	262.379	113.141
A1Z7K2	A1Z7K2_DROME	FI03455p (Uncharacterized protein)	CG30349-RA CG30349 Dmel_CG30349	227.857	267.491	252.482	268.834	224.641	259.897	281.057	287.555	291.195	256.331	226.861	246.076	279.052	225.928	305.043	236.901
Q9W032	ECD_DROME	Protein ecdysoneless	ecd CG5714	121.288	109.806	126.308	112.21	109.633	94.2999	118.321	129.351	112.574	115.756	106.998	95.5524	104.689	109.204	103.473	85.3609
Q9V813	MTAP_DROME	S-methyl-5'-thioadenosine phosphorylase (EC 2.4.2.28) (5'-methylthioadenosine phosphorylase) (MTA phosphorylase) (MTAP) (MTAPase)	Mtap CG4802	1202.06	1087.49	959.83	1035.87	900.903	1021.69	1068.39	1142.13	916.035	1097.92	1158.58	1058.13	951.831	1172.8	1023.55	1094.09
P47948	TNNC2_DROME	Troponin C, isoform 2	TpnC47D TnC47D CG9073	57.8011	64.2384	107.023	89.7265	102.085	55.3679	58.9569	69.4134	165.226	59.4899	61.7045	87.5227	283.746	170.444	421.404	183.46
Q9VB55	Q9VB55_DROME	Without children, isoform A	woc CG5965 Dmel_CG5965	509.935	713.637	741.439	897.378	539.321	673.933	692.733	759.696	837.134	524.656	591.953	768.953	897.809	771.746	789.223	738.322
Q8SY77	Q8SY77_DROME	CG3566, isoform C (RH45308p)	CG3566 Dmel_CG3566	162.164	147.441	132.353	173.931	161.549	150.569	151.374	128.218	152.58	139.099	133.567	125.189	158.825	140.799	153.392	153.45
A1Z6Q0	A1Z6Q0_DROME	Klaroid, isoform D (Klaroid, isoform F)	koi CG44154 Dmel_CG44154	6.67026	35.5474	28.3123	45.3994	26.409	19.2977	28.2388	23.4089	34.5399	26.2881	21.4813	29.4795	45.047	29.3522	89.0267	85.4195
Q9VCW3	Q9VCW3_DROME	LP09464p (Nucleoporin 133kD)	Nup133 CG6958 Dmel_CG6958	278.239	352.185	318.129	303.497	262.93	287.157	286.439	360.233	325.191	299.488	281.731	294.055	302.36	271.035	255.504	302.942
Q9VIN9	Q9VIN9_DROME	LP10852p (Mitochondrial ribosomal protein S18B, isoform A) (Mitochondrial ribosomal protein S18B, isoform B)	mRpS18B mRpS18b CG10757 Dmel_CG10757	429.632	554.04	453.4	559.887	455.844	463.796	478.659	519.785	422.602	528.663	521.671	505.066	306.789	325.695	352.343	451.983
P35421	PUR4_DROME	Phosphoribosylformylglycinamidine synthase (FGAM synthase) (FGAMS) (EC 6.3.5.3) (Formylglycinamide ribonucleotide amidotransferase) (FGAR amidotransferase) (FGAR-AT) (Formylglycinamide ribotide amidotransferase) (Protein adenosine-2)	ade2 CG9127	761.862	607.254	577.946	574.788	736.34	648.624	653.413	595.824	611.819	591.895	612.144	514.761	609.916	666.959	690.984	603.121
T2GG71	T2GG71_DROME	FI21204p1	MED14-RA	43.3699	106.483	96.0196	70.9701	96.6393	108.294	60.8914	87.5027	67.0536	84.8624	31.2965	56.3857	80.0004	91.4145	93.0417	94.2539
X2JC31	X2JC31_DROME	Clathrin heavy chain	Chc CG9012 Dmel_CG9012	1984.07	1875.06	2220.22	1905.14	1781.3	1989.86	2107.7	1886.97	2010.4	1743.97	1685.77	1735.85	2236.32	2152.2	2295.33	2215.05
M9PFB5	M9PFB5_DROME	Alien, isoform D (Alien, isoform E)	alien CG9556 Dmel_CG9556	1022.58	1052.61	870.858	1062.83	1075.07	1061.22	999.049	979.768	1051.06	1087.74	1029.52	966.724	1054.59	942.436	947.864	1052.53
X2JC80	X2JC80_DROME	40S ribosomal protein SA (Protein stubarista)	sta CG14792 Dmel_CG14792	15070.2	15364.5	15515.4	16145.5	12583	16154.7	17421.6	18918.4	13547.6	16284.7	16664	19718	14649.8	16637	16686.1	18663.2
Q9GU68	IF5A_DROME	Eukaryotic translation initiation factor 5A (eIF-5A)	eIF-5A CG3186	4712.17	4821.06	4888.03	4764.53	4028.94	3609.82	5471.84	5112.29	4579.43	4997.81	4532.47	5453	3566.03	4770.66	4465.56	4872.87
Q9VCC2	Q9VCC2_DROME	CG5510 (RE50040p)	CG5510 Dmel_CG5510	444.718	410.236	467.721	353.211	302.783	407.629	398.654	476.218	376.059	428.347	483.944	341.365	357.826	357.96	529.926	596.867
Q9W0Y2	YS11_DROME	Putative gamma-glutamylcyclotransferase CG2811 (EC 2.3.2.-)	CG2811	3.26349	51.4932	59.493	47.7644	37.532	47.3559	54.9889	50.4519	51.7888	49.667	40.9952	33.9644	19.4807	38.0191	54.5301	39.9143
A4UZZ4	A4UZZ4_DROME	Alpha-1,4 glucan phosphorylase (EC 2.4.1.1)	GlyP CG7254 Dmel_CG7254	4550.24	3337.97	4496.71	3910.6	3690.7	4205.24	3772.24	3974.63	3670.41	3404.18	3694.15	3770.91	4103.49	4158.17	4070.91	3724.28
Q9VD02	Q9VD02_DROME	CG7054 (GH14779p)	CG7054 Dmel_CG7054	501.192	532.922	637.79	579.503	666.682	568.021	579.053	524.57	586.118	610.492	586.661	609.393	649.983	612.931	567.381	651.874
Q9W3H4	Q9W3H4_DROME	LD36273p (Sniffer, isoform A) (Sniffer, isoform B) (EC 1.1.1.184)	sni CG10964 Dmel_CG10964	659.265	544.104	645.437	570.252	591.222	705.574	574.087	632.02	548.794	613.846	526.033	647.229	600.636	545.431	545.065	650.738
Q9VKU1	Q9VKU1_DROME	Fatty acid (Long chain) transport protein, isoform A (Fatty acid (Long chain) transport protein, isoform B) (Fatty acid (Long chain) transport protein, isoform E) (SD05207p)	Fatp CG46149 Dmel_CG46149	369.342	404.197	352.76	368.257	183.908	393.266	445.549	347.389	276.361	379.097	371.557	410.191	328.484	384.536	404.634	404.418
Q9VHC8	Q9VHC8_DROME	CG8149 (LD31448p)	CG8149 Dmel_CG8149	210.216	295.704	278.075	315.49	223.314	321.772	325.029	297.24	314.282	268.582	324.395	334.059	335.012	326.469	393.721	347.798
Q9VXI1	Q9VXI1_DROME	CG9914, isoform A (EC 1.1.1.35) (CG9914, isoform B) (RH68464p)	CG9914 Dmel_CG9914	325.285	282.215	311.682	318.744	311.887	278.603	331.113	284.352	411.426	313.105	320.747	199.573	439.386	269.717	411.396	402.792
Q9VEY5	Q9VEY5_DROME	MICOS complex subunit	CG5903 Dmel_CG5903	357.925	277.424	296.595	267.124	315.412	296.326	269.12	269.877	297.147	231.403	269.445	278.149	314.857	270.483	302.693	347.479
O77287	O77287_DROME	Putative uncharacterized protein Su(P) (Su(P) protein)	Su(P) CG4086	29.4578	228.624	181.598	205.647	256.664	219.116	45.2381	264.496	241.877	130.163	194.468	213.833	172.725	213.697	186.557	172.816
Q9VGZ3	Q9VGZ3_DROME	Aconitate hydratase (Aconitase) (EC 4.2.1.3)	Irp-1B CG6342 Dmel_CG6342	1448.45	1112.7	1129.82	1141.95	1207.9	1154.62	1075.96	1212.43	1152.5	1124.16	1157.85	1220.42	1241.23	1201.93	1309.39	1080.18
Q9VV82	Q9VV82_DROME	Uncharacterized protein, isoform A	CG32164 Dmel_CG32164	2496.17	2339.41	2276.83	1998.94	2091.6	2581.24	2101.88	1991.71	2176.82	1952.39	2078.02	2222.91	2151.04	2143.32	1755.26	1936.84
Q8SX37	Q8SX37_DROME	Phosphatidylinositol synthase, isoform A (EC 2.7.8.11) (RE35104p)	Pis CG9245 Dmel_CG9245	81.6488	79.4394	99.7004	72.2893	83.241	93.6206	88.1638	81.4577	86.112	62.5662	82.3842	113.101	107.06	131.154	54.7516	204.632
Q9VZ55	Q9VZ55_DROME	CG1582, isoform A (EC 3.6.1.3) (CG1582, isoform B) (GH07148p)	CG1582 Dmel_CG1582	11.4424	8.72119	7.85993	28.1995	29.3084	15.4848	2.27745	24.7337	27.185	1.04034	20.3526	12.1482	12.3509	32.0115	18.8609	17.0221
Q9VCY1	Q9VCY1_DROME	CG6937	CG6937 Dmel_CG6937	59.0685	67.3197	121.264	87.9156	100.439	81.9401	134.112	61.2578	96.6129	126.91	106.628	131.356	113.635	54.5495	227.726	131.355
Q09332	UGGG_DROME	UDP-glucose:glycoprotein glucosyltransferase (UGT) (dUGT) (EC 2.4.1.-) (UDP--Glc:glycoprotein glucosyltransferase)	Ugt UGGG CG6850	1041.25	1018.63	930.006	924.425	999.778	1017.93	985.222	977.317	986.275	1001.16	1114.44	1010.81	999.308	1120.11	1122	1006.67
M9MSI8	M9MSI8_DROME	Tweek, isoform I	tweek CG42555 Dmel_CG42555	6201.67	4861.65	4281.02	4864.8	4299.73	5408.87	4676.03	4862.09	3522.49	4540.63	5193.47	4896.57	3450.04	4046.29	3474.22	4459.61
A4V449	A4V449_DROME	NADH dehydrogenase (Ubiquinone) 75 kDa subunit, isoform B (EC 1.6.5.3) (EC 1.6.99.3)	ND-75 CG2286 Dmel_CG2286	968.133	992.609	1061.97	1122.08	992.101	1058.74	1071.72	1108.97	1024.61	1070.81	998.327	1068.31	928.995	1149.17	1227.79	1096.54
P53034	RFC2_DROME	Replication factor C subunit 2 (Activator 1 40 kDa subunit) (A1 40 kDa subunit) (Activator 1 subunit 2) (Replication factor C 40 kDa subunit) (RF-C 40 kDa subunit) (RFC40) (Replication factor C subunit 4) (DmRfc4)	RfC4 RfC40 CG14999	607.3	639.254	541.487	582.586	618.135	597.333	593.813	606.257	638.462	629.749	662.524	646.605	582.498	650.164	508.207	495.426
Q9W114	Q9W114_DROME	IP05433p (Uncharacterized protein, isoform A) (Uncharacterized protein, isoform B)	CG12848 Dmel_CG12848	4.93627	28.2795	39.3756	41.2338	37.2492	17.0356	18.1038	21.8348	28.0138	21.9899	32.0498	29.737	18.5874	15.2328	12.8906	27.5137
Q9VIF0	NOC2L_DROME	Nucleolar complex protein 2 homolog (Protein NOC2 homolog)	CG9246	84.0235	123.697	162.787	158.711	145.281	143.28	140.909	138.818	187.664	115.517	141.322	104.092	185.672	162.271	188.3	195.074
P55824	FAF_DROME	Probable ubiquitin carboxyl-terminal hydrolase FAF (EC 3.4.19.12) (Protein fat facets) (Ubiquitin thioesterase FAF) (Ubiquitin-specific-processing protease FAF) (Deubiquitinating enzyme FAF)	faf CG1945	614.007	512.503	511.032	515.025	604.641	593.866	505.077	521.075	499.274	470.365	477.24	362.785	476.804	541.367	523.11	418.592
Q9W414	Q9W414_DROME	Regulatory particle triple-A ATPase 4 (EC 3.-.-.-) (EC 3.6.1.3)	Rpt4 CG3455 Dmel_CG3455	4235.47	3531.19	3990.51	3539.46	3448.92	3809.76	3875.58	3756.61	3274.82	3872.63	3997.71	4116.43	3938.74	3821.14	4138.06	3825.52
Q9VB02	Q9VB02_DROME	SD09912p (Uncharacterized protein, isoform A) (Uncharacterized protein, isoform B) (Uncharacterized protein, isoform D) (EC 2.3.1.137) (Uncharacterized protein, isoform E)	CG12428 Dmel_CG12428	13.645	49.1631	36.4972	41.7627	45.3986	23.5719	44.3607	46.8777	49.1034	65.8798	51.9429	53.294	28.3657	49.1642	24.921	32.0178
Q9V9X9	Q9V9X9_DROME	UDP-glucuronosyltransferase (EC 2.4.1.17)	CG15569 CG31002 Dmel_CG31002	187.047	95.462	122.569	113.865	108.417	96.2116	126.689	141.818	137.701	143.148	87.2444	101.71	147.201	191.928	133.893	100.62
B5RJ22	B5RJ22_DROME	FI06496p		10.7675	22.7957	21.1221	30.999	15.731	36.157	20.9867	24.8846	25.117	21.3641	21.0809	28.3486	49.3857	17.7284	30.6077	10.2204
Q9VG59	Q9VG59_DROME	CG5608 (FI07645p)	CG5608-RA CG5608 Dmel_CG5608	73.2214	33.6302	32.3851	8.56106	52.6347	69.1978	31.8147	27.5468	35.4115	39.7187	28.7791	17.5486	62.8956	40.7246	47.1981	51.057
Q9VU02	SMD1_DROME	Probable small nuclear ribonucleoprotein Sm D1 (Sm-D1) (snRNP core protein D1)	SmD1 snRNP69D CG10753	770.305	651.025	746.675	829.861	788.837	871.714	750.533	692.958	763.705	778.505	758.411	968.046	805.927	1045.9	979.093	1188.87
Q7KN75	Q7KN75_DROME	Dodeca-satellite-binding protein 1, isoform A (Dodeca-satellite-binding protein 1, isoform B) (Dodeca-satellite-binding protein 1, isoform D) (Dodeca-satellite-binding protein 1, isoform E) (Dodeca-satellite-binding protein 1, isoform F) (Dodeca-satellite	Dp1 CG5170 Dmel_CG5170	2144.76	2301.7	2972.15	2454.29	2445.82	2440.61	2839.63	2560.54	2571.81	2179.41	2216.61	2506.87	2802	2918.97	3623.23	3108.39
Q7KLX3	Q7KLX3_DROME	GM12291p (RE71510p) (Translocon-associated protein delta, isoform A) (Translocon-associated protein delta, isoform B)	Tapdelta BcDNA:GM12291 Tap-delta CG9035 Dmel_CG9035	1486.05	1292.31	1752.13	1694.39	1296.51	1422.57	1565.9	1671.61	1365.19	1251.89	1232.59	1579.77	1483.97	1664.42	2287.85	1934.2
Q8IN90	Q8IN90_DROME	PP2A-B', isoform C	PP2A-B' CG7913 Dmel_CG7913	686.11	920.375	850.324	779.999	888.241	845.679	825.719	788.349	789.722	794.744	701.565	779.663	725.863	713.464	817.474	719.625
P42787	CBPD_DROME	Carboxypeptidase D (EC 3.4.17.22) (Metallocarboxypeptidase D) (Protein silver)	svr CPD CpepE CG4122	2344.81	1614.35	2318.85	1982.7	2071.16	2293.68	2172.27	1051.74	2165.66	2005	2348.56	2221.97	2322.81	2692.73	2261.48	2343.06
P23779	CYTL_DROME	Cystatin-like protein	Cys CG8050	1018.6	1047.02	1918.04	1760.75	1328.12	1447.76	1610.25	1895.89	1678.93	1106.94	1144.27	1625.55	1973.5	1757.15	2707	1914.55
O44342	WBL_DROME	Protein windbeutel (Erp29 homolog)	wbl wind CG7225	50.2849	53.2142	114.746	91.1065	67.3532	59.6053	62.012	86.2142	78.6217	86.163	89.5026	72.5675	57.4114	69.2503	160.798	115.918
X2JEM4	X2JEM4_DROME	Ribosomal protein S28b, isoform B	RpS28b CG2998 Dmel_CG2998	6556.06	5360.84	7934.42	6888.56	3748.61	6751.16	5715.8	8314.37	7102.78	4834.41	5038.17	6088.86	8191.74	6272.15	7927.4	9104.83
Q7K1S1	Q7K1S1_DROME	CG8067, isoform A (CG8067, isoform B) (EC 2.1.1.-) (LD45826p)	CG8067 Dmel_CG8067	354.026	561.869	210.902	524.462	611.579	657.661	448.618	196.021	621.359	580.079	544.652	641.974	618.907	588.304	619.217	136.014
Q9VU88	Q9VU88_DROME	AT31531p (Liprin-beta, isoform A) (Liprin-beta, isoform B) (Liprin-beta, isoform C)	Liprin-beta CG10743 Dmel_CG10743	27.912	24.1564	26.3555	24.5088	51.6742	28.3762	16.8484	22.0456	37.7344	33.034	28.8517	34.2563	38.1657	22.4095	26.5883	28.0736
Q24050	Q24050_DROME	Anon-i1 protein (CG2034, isoform A) (CG2034, isoform B) (SD08216p)	anon-i1 CG2034 Dmel_CG2034	767.31	702.655	695.479	649.893	716.667	713.731	699.324	737.427	625.302	795.047	764.979	727.598	704.078	657.746	699.874	609.049
E1JHK0	E1JHK0_DROME	Cytoplasmic linker protein 190, isoform N	CLIP-190 CG5020 Dmel_CG5020	93.8134	42.4596	112.426	119.707	34.0807	46.3619	118.474	113.93	44.1061	101.658	108.359	45.6599	121.613	112.173	8.60329	91.3054
Q9VR44	Q9VR44_DROME	CG3036, isoform A (CG3036, isoform B) (GH05102p)	CG3036 Dmel_CG3036	60.192	85.7099	80.2153	65.3651	52.6358	97.6289	80.6007	82.7654	59.9593	96.7874	79.1962	35.9405	71.4729	76.8904	59.2213	80.7908
Q8SX57	Q8SX57_DROME	LD44221p (Uncharacterized protein, isoform A) (Uncharacterized protein, isoform B) (EC 1.-.-.-)	CG11005 CG31549 Dmel_CG31549	1457.08	1358.6	1281.92	1332.17	1297.44	1518.3	1378.14	1353.62	1406.66	1503.86	1515.32	1571.13	1372.51	1289.07	1077.29	1406.45
Q9VP27	Q9VP27_DROME	Golgi complex-localized glycoprotein 1, isoform A (LD19434p)	Glg1 CG33214 Dmel_CG33214	216.787	213.661	174.118	199.689	210.705	170.843	187.466	208.587	168.861	222.018	156.103	113.812	136.389	151.13	217.577	206.265
Q9VV51	Q9VV51_DROME	CG4729, isoform A (CG4729, isoform B) (CG4729, isoform C) (EC 2.3.1.51) (RE10780p)	CG4729 Dmel_CG4729	131.606	111.671	124.439	153.269	130.696	105.959	138.046	124.421	153.366	110.508	117.588	142.806	178.69	174.844	218.735	217.293
A4V0N4	A4V0N4_DROME	MIP16230p (Vacuolar H[+] ATPase 68 kDa subunit 2, isoform B) (Vacuolar H[+] ATPase 68 kDa subunit 2, isoform C) (Vacuolar H[+] ATPase 68 kDa subunit 2, isoform D) (Vacuolar H[+] ATPase 68 kDa subunit 2, isoform E) (Vacuolar H[+] ATPase 68 kDa subunit 2, i	Vha68-2 Vha68-2-RC CG3762 Dmel_CG3762	2214.91	2008.44	2035.85	2011.81	1965.85	1965.21	2223.33	2323.14	2132.2	2109.46	2228.76	2440.26	2404.66	2274.94	2116.12	2226.5
Q9V3P3	Q9V3P3_DROME	LD45860p (Proteasome regulator dREG) (REG, isoform A) (REG, isoform B)	REG CG1591 Dmel_CG1591	3941.2	3456.51	4282.69	3705.25	3497.57	4092.54	4019.76	4243.98	3404.84	3509.48	3690.01	4107.24	3632.18	4131.81	4325.43	4299.67
P61851	SODC_DROME	Superoxide dismutase [Cu-Zn] (EC 1.15.1.1)	Sod CG11793	7720.88	6190.56	7162.91	6823.61	6923.95	7017.21	6419.45	6842.72	6673.47	7001.68	6640.45	7985.89	6488.86	6907.44	8571.78	7746.11
Q9VTZ0	Q9VTZ0_DROME	GH08269p (Trailer hitch, isoform A) (Trailer hitch, isoform B)	tral BEST:GH08269 CG10686 Dmel_CG10686	1558.19	1343.8	1190.31	1286.59	1046.46	1442.46	1322.78	1342.23	652.285	1066.14	1063.12	1144.33	775.736	972.575	894.028	942.867
Q9VZE6	BRX1_DROME	Ribosome biogenesis protein BRX1 homolog (Brix domain-containing protein 2 homolog)	CG11583	69.7261	101.217	129.789	118.818	105.483	97.491	122.063	123.518	110.12	122.379	112.3	91.4438	99.3042	84.103	156.156	107.062
H9XVP3	H9XVP3_DROME	Plexin A, isoform F	PlexA plexA CG11081 Dmel_CG11081	131.529	214.84	150.969	182.67	207.769	154.041	171.394	189.302	204.931	169.795	178.637	123.382	181.516	158.165	133.517	156.271
Q9VT32	Q9VT32_DROME	CG6767, isoform A (EC 2.7.6.1) (CG6767, isoform H) (RE57174p)	CG6767 Dmel_CG6767	2443.03	2475.78	2492.43	2308.1	2404.31	2494.37	2428.67	2485.39	2686.98	2341.54	2598.2	2557.8	2449.76	2692.67	2618.4	2069.23
Q9W2K4	Q9W2K4_DROME	CG4266, isoform A (LD44216p)	CG4266 Dmel_CG4266	145.87	204.585	250.371	195.444	229.374	214.738	190.471	207.498	225.531	210.307	170.976	147.029	184.892	172.643	218.004	173.03
A4V2K7	A4V2K7_DROME	D1 chromosomal protein, isoform C (D1 chromosomal protein, isoform D)	D1 CG9745 Dmel_CG9745	830.025	940.814	374.955	551.732	742.789	898.517	807.365	542.959	577.819	760.742	778.661	722.655	813.95	676.992	455.033	661.026
C0PTW6	C0PTW6_DROME	RT01378p (Fragment)	Fas2-RA	140.347	293.08	415.89	370.51	252.516	292.978	463.234	359.043	272.352	257.572	265.674	324.698	402.431	378.69	592.381	496.112
Q9V5C6	PSA3_DROME	Proteasome subunit alpha type-3 (EC 3.4.25.1) (20S proteasome subunit alpha-7)	Prosalpha7 CG1519	4386.81	3518.04	3665.66	3672.15	3806.62	4018.95	3689.04	4166.41	4238.39	3695.15	3770.21	4167.99	4382.76	3517.3	3433.71	3836.22
X2JA36	X2JA36_DROME	YL-1, isoform B (EC 2.3.1.48)	YL-1 CG4621 Dmel_CG4621	49.544	74.6419	70.5702	97.0641	94.6882	70.2147	104.996	51.9389	83.3093	30.5636	61.554	17.1513	19.639	43.7941	15.3168	25.4719
B5T1Z6	B5T1Z6_DROME	Putative uncharacterized protein Cyp6a23 (Fragment)	Cyp6a23 FBgn0033978	19.1343	3.41265	13.0063	46.1777	8.57772	11.3963	41.2666	46.631	34.7732	12.1886	9.97982	420.313	30.7589	9.81854	23.1309	8.39179
Q9U1H6	Q9U1H6_DROME	Importin subunit alpha	Kap-alpha1 Imp-a1 Kap-alpha-1 CG8548	132.671	123.322	135.478	158.653	133.652	132.758	126.38	141.252	142.472	108.65	98.9705	104.473	69.2598	102.919	96.6991	112.598
C8VV60	C8VV60_DROME	FI03659p (Uncharacterized protein, isoform C)	CG10616-RA CG10616 Dmel_CG10616	116.156	102.756	106.757	94.2142	121.604	104.12	92.9466	116.516	110.494	126.815	81.8292	104.298	124.023	136.529	105.777	118.664
Q95RI5	FAXC_DROME	Failed axon connections	fax CG4609	2739.09	3985.67	4818.06	4340.08	3278.6	3707.43	5400.24	4762.85	4708.86	3925	3874.62	4802.73	5488.57	6126.85	7000.86	6660.35
Q9VEP6	Q9VEP6_DROME	Adenylosuccinate lyase (ASL) (EC 4.3.2.2) (Adenylosuccinase)	AdSL CG3590-RA CG3590 Dmel_CG3590	1023.7	952.137	867.454	907.043	912.571	959.924	944.401	1009.47	1035.46	977.85	997.344	1027.39	994.515	1021.34	911.786	964.935
Q7K110	Q7K110_DROME	LD18774p (Oligosaccharide transferase delta subunit, isoform A) (EC 2.4.99.18)	OstDelta CG6370 Dmel_CG6370	1260.98	1222.16	1305.13	1232.77	1249.16	1225.53	1301.89	1185.64	1235.75	1205.46	1259.61	1253.96	1372.45	1355.98	1444.38	1405.46
Q7K0D8	Q7K0D8_DROME	LD27030p (Nucleoporin 50kD)	Nup50 CG2158 Dmel_CG2158	192.371	272.131	268.659	257.427	240.641	282.988	278.455	232.364	244.008	270.734	244.466	268.425	255.066	271.428	202.983	236.884
Q9VZW7	Q9VZW7_DROME	CG2107 (EC 2.3.1.21)	CPT2 CG2107 Dmel_CG2107	595.11	428.898	369.52	461.714	499.88	513.696	474.469	465.064	497.08	546.005	552.261	522.3	527.632	424.954	310.58	418.815
Q9W401	CISY_DROME	Probable citrate synthase, mitochondrial (EC 2.3.3.16) (Protein knockdown)	kdn l(1)G0030 CG3861	1568.38	1467.66	1657.97	1491.83	1575.27	1450.79	1648.02	1630.24	1502.26	1339.2	1473.97	1596.28	1731.68	1764.88	2062.88	1839.71
Q9VXN4	SYRC_DROME	Probable arginine--tRNA ligase, cytoplasmic (EC 6.1.1.19) (Arginyl-tRNA synthetase) (ArgRS)	Aats-arg CG9020	1134.63	1163.71	1235.03	1111.4	1185.07	1240.23	1073.14	1237.74	1139.63	1050.45	1113.05	1123.56	1290.14	1217.05	1303.14	1240.58
Q8MRN5	Q8MRN5_DROME	GH12469p (Uncharacterized protein, isoform A) (EC 3.4.11.-) (Uncharacterized protein, isoform B)	CG5839 CG31233 Dmel_CG31233	11.4985	36.7318	22.073	4.23547	26.6615	4.1505	8.6435	18.3953	42.3278	7.72073	4.63472	13.8862	28.3848	19.2185	8.12213	26.7696
Q9VRJ4	Q9VRJ4_DROME	SD02021p (Uncharacterized protein) (EC 1.1.-.-)	CG10672 Dmel_CG10672	498.156	468.42	467.839	420.515	529.69	428.886	494.106	454.782	503.337	518.132	463.306	452.747	525.179	434.814	454.01	467.386
O46231	O46231_DROME	FI18705p1 (Sanpodo protein) (Tropomodulin, isoform A)	tmod SPDO spdo tmod-RA CG1539 Dmel_CG1539	74.4376	111.036	132.413	141.735	164.837	98.4122	126.691	109.45	163.689	104.438	99.7053	89.7021	188.15	150.507	219.981	157.462
Q9U3V4	Q9U3V4_DROME	Tetraspanin	Tsp42Ea CG18817	3.19396	3.12795	15.615	22.7741	9.41378	31.9352	9.47428	8.22243	11.8238	6.31327	7.20466	19.9888	22.55	17.2923	46.7673	18.5927
Q9VHB8	Q9VHB8_DROME	CG8199 (EC 1.2.4.4) (GH19141p)	CG8199 Dmel_CG8199	100.956	65.1321	56.7673	60.8223	74.1816	54.8927	73.9062	58.7052	24.2453	53.2163	33.3977	104.566	97.2765	71.0987	85.1459	20.8474
Q5U0Y0	Q5U0Y0_DROME	LD13852p (Sin3A, isoform B) (Sin3A, isoform C) (Sin3A, isoform E)	Sin3A CG8815 Dmel_CG8815	50.6571	100.97	94.7666	102.11	111.22	74.0188	92.1091	99.0463	84.5553	98.0918	78.5713	87.1773	106.753	67.2721	125.623	86.0992
Q9VAS7	INX3_DROME	Innexin inx3 (Innexin-3)	Inx3 CG1448	39.4212	49.4028	45.6096	37.607	42.047	34.9158	46.2388	60.5755	59.3804	70.9471	70.1203	46.7479	46.8325	34.3658	13.6472	44.1751
Q94901	LARK_DROME	RNA-binding protein lark	lark CG8597	1122.57	1359.4	1399.45	1401.58	1200.93	1244.98	1545.8	1501.66	1181.64	1313.56	1247.82	1350.12	1352.74	1682.98	1660.99	1463.95
Q9V677	ECM29_DROME	Proteasome-associated protein ECM29 homolog	CG8858	771.561	675.047	735.062	580.615	761.234	651.463	604.435	643.25	721.097	545.448	510.65	456.587	683.111	686.624	682.188	612.688
Q8IGR0	Q8IGR0_DROME	RE44350p (SD13292p)	aru RpS27A Ubi-p63E CG4276	16426.5	18424.3	22404.7	19026.4	18714.9	21126.3	20726	18442.4	20321.5	16539.8	18363.8	20595.2	21833.2	20892.1	20026	21232
P91622	PDK_DROME	[Pyruvate dehydrogenase (acetyl-transferring)] kinase, mitochondrial (DmPDK) (Pyruvate dehydrogenase kinase) (EC 2.7.11.2)	Pdk CG8808	129.336	93.5409	285.224	107.926	241.113	194.899	116.986	161.653	235.322	199.243	113.592	147.324	112.314	131.643	79.1492	116.87
P06606	TBA4_DROME	Tubulin alpha-4 chain	alphaTub67C TubA67C CG8308	10539.1	8908.64	8436.36	8777.35	9200.95	10647	8855.89	9127.71	8104.8	10016.6	9964.44	10567	9120.76	9439.29	6962.79	8530.26
A4V4A5	A4V4A5_DROME	GTP-binding nuclear protein	Ran ran CG1404 Dmel_CG1404	9789.93	8191.29	8033.4	8573.96	7853.22	9482.93	8575.89	9800.25	7855	8095.97	8507.03	8882.94	7711.45	8787.33	9034.11	8399.03
Q9VY87	Q9VY87_DROME	Cathepsin B1, isoform A (EC 3.4.-.-) (EC 3.4.22.-) (Cathepsin B1, isoform C) (GH06546p)	CtsB1 CG10992 Dmel_CG10992	289.683	343.349	401.822	438.853	367.734	322.779	446.44	417.359	379.31	354.548	364.457	354.801	266.898	404.687	513.344	445.131
Q9VGD1	Q9VGD1_DROME	CG4702, isoform A (CG4702, isoform C) (LD43816p)	CG4702 Dmel_CG4702	21.272	22.6894	39.194	32.0016	14.5361	35.9623	38.7191	39.7617	14.4366	19.1675	26.5215	23.7345	24.6312	65.3773	42.9452	49.4192
Q960T2	SAP47_DROME	Synapse-associated protein of 47 kDa	Sap47 CG8884	92.9865	89.944	93.5891	113.602	117.225	63.3772	110.677	128.557	115.347	89.4775	81.8053	98.4135	96.4789	121.47	120.202	109.578
Q86P66	Q86P66_DROME	RH38575p	BEST:CK02656 CG3164	24.6535	33.453	46.9738	59.3308	36.3266	34.1286	35.5892	42.9854	44.5963	32.5327	20.7	33.6215	57.8505	40.1632	69.2996	44.6563
Q9VGA0	Q9VGA0_DROME	Glutathione S transferase D9, isoform A (Glutathione S transferase D9, isoform B) (EC 2.5.1.18)	GstD9 CG10091 Dmel_CG10091	2395.69	2237.37	2443.59	1966.79	111.528	2616.87	2960.25	2085.59	55.7641	2012.3	2151.58	162.31	2655.95	2726.7	2831.5	3010.53
Q8IH82	Q8IH82_DROME	AT31511p	grsm BcDNA:LD41548 granny-smith CG7340	708.622	507.463	431.739	487.257	496.175	505.846	482.881	530.577	505.737	515.417	526.441	483.208	562.599	507.149	423.501	580.341
P27091	60A_DROME	Protein 60A (Protein glass bottom boat)	gbb 60A gbb-60A TGFb-60A CG5562	25.5474	32.2209	36.3334	59.5013	20.366	127.415	26.1082	30.9781	35.7924	27.6834	22.3156	21.9501	8.86264	26.795	55.0707	202.303
Q9VXV6	Q9VXV6_DROME	RH68403p (Scamp, isoform A) (Scamp, isoform C) (Secretory carrier membrane protein)	Scamp CG9195 Dmel_CG9195	139.71	170.33	188.972	167.969	128.79	180.99	182.548	212.588	156.345	159.676	156.372	167.283	180.632	173.398	233.838	218.209
Q7K2W6	Q7K2W6_DROME	GH04080p (Prophenoloxidase 1) (EC 1.10.3.1) (EC 1.14.18.1)	PPO1 Bc proPO-A1 CG42639 Dmel_CG42639	47.98	63.7892	68.6992	68.2787	45.5015	65.5153	80.673	74.007	59.4283	51.7078	37.5281	50.5347	67.686	38.8879	66.3176	67.3459
Q9VUZ0	Q9VUZ0_DROME	Translocon-associated protein subunit beta (TRAP-beta) (Signal sequence receptor subunit beta)	SsRbeta BcDNA.LD10457 SsR-beta CG5474 Dmel_CG5474	2427.69	2408.17	3084.7	2608.61	2327.27	2699.67	2994.91	2909.27	2308.77	2302.23	2470.89	2953.67	2754.73	3349.93	4433.34	3637.32
Q27IR0	Q27IR0_DROME	Argonaute-1 (Fragment)	AGO1 Ago1 CG6671	192.572	181.715	222.889	195.045	191.079	201.706	191.333	232.405	190.85	189.204	198.521	199.936	180.19	163.101	293.054	251.53
Q95TK5	Q95TK5_DROME	CG1635 (LD44914p)	CG1635 Dmel_CG1635	103.605	86.493	102.952	91.1245	108.481	80.7548	76.9599	101.411	100.462	81.1838	70.6098	84.2909	171.185	87.0393	92.0916	56.8627
O46092	O46092_DROME	EG:86E4.3 protein	Rbcn-3B EG:86E4.3 CG17766	49.1309	44.5014	43.4646	66.8889	53.9335	54.6504	43.101	39.9995	26.9691	57.0107	31.4165	42.1989	63.9728	72.9519	52.3801	73.1558
Q9VFP0	Q9VFP0_DROME	CG3061 (RH07106p)	CG3061 Dmel_CG3061	18.0008	31.389	40.726	28.6342	34.5608	22.2146	20.7102	30.5817	34.849	31.9691	40.2851	26.3182	42.8057	43.9315	41.4409	49.8533
Q7KND8	Q7KND8_DROME	FI09619p (Mad1) (TXBP181-like protein)	Mad1 TXBP181-like TXBP181-like-RA CG2072 Dmel_CG2072	1842.31	181.084	144.969	1908.6	1204.01	1742.57	180.915	2161.53	138.138	154.916	1828.8	171.075	158.982	1903.96	1864.7	196.238
Q9W0S7	Q9W0S7_DROME	LD20211p (Tudor staphylococcal nuclease, isoform A) (EC 3.1.-.-) (Tudor staphylococcal nuclease, isoform B)	Tudor-SN CG7008 Dmel_CG7008	9779.83	9563.04	10271.3	9494.44	9624.24	9698.99	10284	9926.99	9659.56	8990.56	9565.28	9878.63	10425.7	11645.8	11268.5	11020.9
Q9VZE4	Q9VZE4_DROME	CG1316 (RE70333p)	CG1316 Dmel_CG1316	390.534	437.675	229.376	471.143	337.575	345.519	489.513	211.752	426.402	553.876	549.496	539.732	487.848	584.398	567.121	631.825
A1Z7H3	A1Z7H3_DROME	Acyl-CoA synthetase long-chain, isoform C (Acyl-CoA synthetase long-chain, isoform F) (Acyl-CoA synthetase long-chain, isoform G) (EC 6.2.1.3) (Acyl-CoA synthetase long-chain, isoform I)	Acsl l(2)44DEa CG8732 Dmel_CG8732	743.468	626.041	664.473	663.433	644.56	618.739	702.544	674.639	682.754	600.93	661.666	699.588	646.981	650.449	805.355	724.409
L0CPX5	L0CPX5_DROME	Heterogeneous nuclear ribonucleoprotein	hrp48	4219.25	4567.63	4920.65	4646.8	4292.18	4767.72	4894.9	4761.96	3757.49	4159.93	4379.27	4893.34	3995.77	5026.97	5547.06	4849.76
Q9VXP3	Q9VXP3_DROME	GH05406p (Mitochondrial ribosomal protein S30, isoform A) (Mitochondrial ribosomal protein S30, isoform B)	mRpS30 CG8470 Dmel_CG8470	456.509	470.085	433.422	413.149	468.349	462.8	462.512	412.886	392.839	508.565	508.144	442.418	310.845	339.24	369.489	300.861
M9PEL1	M9PEL1_DROME	Ras opposite, isoform B	Rop CG15811 Dmel_CG15811	81.8584	108.192	104.723	74.5895	108.251	83.9921	87.494	109.357	95.1159	125.568	1411.51	66.177	109.517	136.132	1134.44	1685.29
Q27268	DX39B_DROME	ATP-dependent RNA helicase WM6 (DEAD box protein UAP56) (Dmrnahel) (EC 3.6.4.13) (HEL/UAP56)	Hel25E Dbp25F hel WM6 CG7269	4571.74	5089.12	6221.58	5341.42	5345.35	5565.04	5810.23	5202.17	5987.64	4911.09	5202.74	6024.41	6684.92	6654.73	7196.37	6878.01
Q9W437	Q9W437_DROME	Raptor, isoform B (Raptor, isoform C)	raptor CG4320 Dmel_CG4320	6.82849	32.6167	27.8343	46.6839	39.7832	47.2095	25.132	20.8732	51.8468	25.9836	30.387	33.0924	24.6045	26.3993	18.2674	45.4417
Q9VQK5	Q9VQK5_DROME	CG3542 (LD24714p)	CG3542 Dmel_CG3542	152.011	152.865	167.784	153.248	168.937	150.156	146.294	175.545	159.211	142.539	154.3	177.288	140.257	141.989	144.845	195.95
E1JJ50	E1JJ50_DROME	Deleted.		121.414	108.331	75.1109	117.201	111.809	100.024	92.8683	96.0922	125.606	113.53	106.727	101.02	87.3525	102.1	72.4383	83.3244
Q5EAK6	ATM_DROME	Serine/threonine-protein kinase ATM (EC 2.7.11.1) (Telomere fusion protein)	tefu atm CG6535	20.4646	35.7382	29.4567	35.618	43.4214	20.4899	22.2874	23.0983	24.4071	9.20707	37.6227	22.6115	10.5628	19.8074	52.1252	15.8436
Q9V7D2	VATD1_DROME	V-type proton ATPase subunit D 1 (V-ATPase subunit D 1) (Vacuolar H+ ATPase subunit 36-1) (Vacuolar proton pump subunit D 1) (dV-ATPase D)	Vha36-1 Vha36 CG8186	954.783	881.211	959.726	917.716	866.939	922.147	938.52	940.011	1058.48	922.014	967.067	1005.62	1075.54	1029.9	1212.76	1080.7
X2JAF1	X2JAF1_DROME	Lava lamp, isoform D	lva CG6450 Dmel_CG6450	135.798	208.505	152.612	200.686	185.736	172.864	197.849	176.439	169.235	197.725	194.828	160.472	212.988	196.615	183.935	264.461
Q9VAY9	Q9VAY9_DROME	GH07821p (Mitochondrial ribosomal protein S22)	mRpS22 CG12261 Dmel_CG12261	368.366	457.25	401.534	467.801	397.587	408.72	483.135	462.678	428.503	374.783	436.526	445.159	324.284	267.619	311.623	352.531
Q8MSS9	Q8MSS9_DROME	RE27784p	Hexo1 CG1318	72.5732	62.2177	52.6855	70.4995	76.9253	67.248	71.3224	54.48	80.8123	76.9633	70.1088	79.0227	66.1567	77.3262	69.6738	55.3852
M9PD27	M9PD27_DROME	Eukaryotic release factor 1, isoform H	eRF1 CG5605 Dmel_CG5605	2107.38	1888.41	1800.35	1897.24	1984.21	2052.13	1924.66	1872.19	2073.25	1955.31	1910.62	2077.74	2024.56	1807.06	1521.23	1935.03
Q9W252	RAD50_DROME	DNA repair protein RAD50 (EC 3.6.-.-)	rad50 CG6339	166.676	185.983	153.325	166.974	196.955	147.796	152.012	207.26	157.343	199.854	188.104	118.039	171.312	171.259	515.748	139.221
A1ZBE9	A1ZBE9_DROME	Methionyl-tRNA synthetase (EC 6.1.1.10)	MetRS CG15100 Dmel_CG15100	1114.43	1137.42	1234.79	1065.63	1157.37	1195.8	1031.9	1072.85	1013.29	1094.57	1048.98	1017.73	1121.35	1072.12	1201.46	1249.03
P55841	RL14_DROME	60S ribosomal protein L14	RpL14 CG6253	20328.4	14954.4	17336	16197.7	16598.7	17494.5	16051	16425.7	15159.6	14969.6	15093.7	17844.1	17695.5	17910.4	20453.2	19844.4
M9ND57	M9ND57_DROME	CG7546, isoform E	CG7546 Dmel_CG7546	138.456	192.14	178.181	168.286	179.202	181.842	177.582	93.4264	134.201	164.443	206.732	216.579	166.739	173.413	309.77	171.059
Q7K2L7	Q7K2L7_DROME	GH27120p (Uncharacterized protein)	CG17765 Dmel_CG17765	255.1	275.696	271.362	295.466	267.026	263.722	267.457	334.782	351.507	264.149	305.251	308.7	380.787	294.905	238.579	203.896
Q9VRY5	Q9VRY5_DROME	CG8549, isoform A (CG8549, isoform B)	CG8549 Dmel_CG8549	84.0867	712.278	727.86	607.165	100.633	114.365	743.184	740.546	89.6846	63.8983	74.0836	554.784	739.026	759.916	709.254	102.998
Q9VZ04	Q9VZ04_DROME	Glucosidase 1, isoform B (EC 3.2.1.106) (Glucosidase 1, isoform C)	GCS1 CG1597 Dmel_CG1597	111.591	106.444	66.7878	97.8589	105.678	79.3914	86.1339	90.3719	109.21	68.6314	81.6073	57.7199	106.103	43.6713	56.6057	72.5583
Q8IP91	Q8IP91_DROME	Uncharacterized protein, isoform C (Uncharacterized protein, isoform D)	CG31759 Dmel_CG31759	58.2857	70.4527	54.1322	72.2138	100.866	60.8879	56.3724	58.3355	116.128	89.5025	69.313	47.5069	54.9545	40.4996	9.64313	3.8308
Q9VSK9	Q9VSK9_DROME	CG6745 (EC 5.4.99.12) (GH24787p)	CG6745 Dmel_CG6745	260.679	285.991	268.649	278.626	300.858	304.066	273.312	243.796	288.977	279.81	297.924	268.905	316.03	242.434	246.169	308.956
M9PDV1	M9PDV1_DROME	Diaphanous, isoform E	dia CG1768 Dmel_CG1768	919.652	527.477	594.27	549.28	516.366	687.659	577.933	625.497	504.34	692.925	618.716	638.36	587.855	448.073	451.092	516.74
Q8SXU3	Q8SXU3_DROME	CG8207 (EC 2.7.7.13) (RE21160p)	CG8207 Dmel_CG8207	83.0663	75.506	110.529	97.1617	96.6511	86.3517	121.636	82.7783	107.557	88.183	99.6088	76.9057	104.017	100.051	117.392	119.487
Q24298	CADE_DROME	DE-cadherin (Protein shotgun)	shg E-cadherin CG3722	88.8102	109.374	139.562	123.206	123.527	108.107	107.153	100.366	151.971	112.554	100.93	80.4639	130.653	140.138	164.067	137.328
X2JAB9	X2JAB9_DROME	Vinculin, isoform B (Vinculin, isoform C)	Vinc CG3299 Dmel_CG3299	645.131	563.182	603.467	607.962	596.201	635.291	573.753	660.932	544.081	587.823	580.95	531.315	581.419	683.495	808.315	663.643
O01368	O01368_DROME	CREB-binding protein homolog	nej CG15319	68.886	36.1046	19.7173	44.2956	48.066	48.6615	62.6255	31.5836	34.9833	46.176	26.9528	101.858	31.9879	63.8682	366.064	19.3425
M9PB90	M9PB90_DROME	Cullin-associated and neddylation-dissociated 1, isoform B	Cand1 CG5366 Dmel_CG5366	1642.77	1633.75	1856.91	1589.15	1614.77	1767.03	1695.68	1773.29	1713.03	1517.83	1407.89	1512.54	1792.09	1705.13	1818.2	1807.59
Q8MSQ6	Q8MSQ6_DROME	SD07467p	pea CG8241	9.63106	9.03542	8.62981	5.57702	11.1951	5.00788	9.7001	3.09332	9.19522	23.4847	15.0642	11.7779	16.352	6.19776		9.35915
Q7K1U0	Q7K1U0_DROME	Activity-regulated cytoskeleton associated protein 1 (LD41905p)	Arc1 CG12505 Dmel_CG12505	200.556	119.781	137.879	137.381	138.986	126.554	167.713	125.426	142.437	95.8183	104.343	74.9844	137.089	128.8	116.92	109.186
Q9VMA7	TGO1_DROME	Transport and Golgi organization protein 1	Tango1 CG11098	114.325	168.765	179.707	183.58	173.455	138.377	160.296	141.288	157.729	137.698	114.788	132.385	121.222	112.685	210.592	160.513
Q9VRV8	Q9VRV8_DROME	FI21453p1 (Transportin, isoform A) (Transportin, isoform B) (Transportin, isoform C) (Transportin, isoform D)	Trn Trn-RA CG7398 Dmel_CG7398	1146.75	935.167	946.814	844.805	829.085	937.636	896.11	1065.4	895.12	966.645	879.08	854.376	877.239	653.744	979.115	933.596
Q8IN05	Q8IN05_DROME	Liquid facets-Related, isoform D	lqfR epsin-like CG42250 Dmel_CG42250	654.937	456.482	533.549	475.465	424.161	699.045	465.508	379.674	397.942	478.342	456.047	575.724	451.682	443.971	405.3	407.284
P91928	MIC60_DROME	MICOS complex subunit Mic60	Mitofilin CG6455	870.606	910.635	820.521	766.627	815.531	867.087	890.715	858.715	884.851	721.057	782.673	772.268	783.264	843.381	982.853	775.18
Q7KVA1	XYLT_DROME	Xylosyltransferase oxt (EC 2.4.2.26) (Imaginal disk type I) (Peptide O-xylosyltransferase)	oxt CG17771 CG32300	28.8319	2.33018	4.23225	28.5175	3.3235	25.2753	15.8778	3.1226	16.6954	3.57689	28.5178	19.2743	3.61403	15.8752	242.389	1.87439
Q9VCC0	CHRD1_DROME	Cysteine and histidine-rich domain-containing protein (Morgana)	CHORD mora CG6198	430.067	528.053	552.694	522.855	498.779	529.175	489.712	575.442	573.732	554.38	567.158	586.648	747.24	668.125	680.052	677.489
Q9Y091	FL2D_DROME	Pre-mRNA-splicing regulator female-lethal(2)D (dFL(2)D)	fl(2)d CG6315	110.66	104.586	156.298	152.055	112.777	152.202	127.773	162.339	132.792	112.453	136.096	90.9841	138.926	119.542	126.606	134.244
Q9V475	Q9V475_DROME	Cullin 3, isoform C (Cullin 3, isoform D) (Cullin 3, isoform E) (LD10516p)	Cul3 Cul-3 cul-3 gft CG42616 Dmel_CG42616	174.319	185.741	210.502	165.44	191.697	201.968	132.116	177.415	199.133	179.786	170.569	153.386	231.055	211.834	227.978	187.432
C6SUY3	C6SUY3_DROME	DNA helicase (EC 3.6.4.12)	Mcm6-RA	861.109	958.957	878.073	965.835	823.469	853.584	1002.8	898.796	990.342	933.735	1054.34	878.748	891.051	935.423	845.377	861.031
F3YDB2	F3YDB2_DROME	LD35750p	eIF-2beta-RA	1517.07	1522.91	1549.03	1541.28	1314.94	1414.31	1685.77	1562.49	1461.81	1501.87	1642.46	1866.29	1555.11	1634.48	1916.41	1738.9
O97102	O97102_DROME	Small ubiquitin-related modifier (SUMO)	smt3 Smt3 CG4494 Dmel_CG4494	6247.21	5911.26	6220.73	6555.97	5689.36	6341.45	6660.57	5760.89	6536.44	5415.59	6071.91	7000.66	6512.99	7760.15	7627.42	8267.68
Q9VDE2	Q9VDE2_DROME	CG5793, isoform B (CG5793, isoform D) (CG5793, isoform E)	CG5793 Dmel_CG5793	32.3775	35.4101	30.5285	29.6515	46.1944	22.5994	47.6495	24.3274	51.7552	36.1792	14.0158	26.4385	48.313	30.386	75.7294	37.8991
Q8IMU2	Q8IMU2_DROME	RE10237p (Uncharacterized protein, isoform B)	CG11790 Dmel_CG11790	370.872	358.256	384.207	347.06	298.674	353.605	366.26	400.538	319.751	326.653	306.644	314.257	405.797	354.301	480.511	270.074
Q8IPU7	Q8IPU7_DROME	CG5059, isoform C (CG5059, isoform D) (CG5059, isoform E) (RE54374p)	CG5059 Dmel_CG5059	23.6723	39.7374	44.6078	20.6558	47.6794	20.9472	41.1878	33.46	42.3015	37.4356	73.665	26.1694	41.0428	73.5816	37.224	53.1286
Q9V877	SUB_DROME	Kinesin-like protein subito (Protein double or nothing)	sub Dub CG12298	114.654	112.196	96.6562	81.1434	106.964	91.668	100.483	89.7751	90.5802	83.1815	109.724	91.8342	81.6213	103.207	80.3424	78.6986
Q9V3N6	Q9V3N6_DROME	Transmembrane 9 superfamily member	TM9SF4 BG:DS00797.1 CG7364 Dmel_CG7364	430.182	361.338	373.2	261.365	397.507	359.644	346.941	389.819	338.288	389.252	324.451	316.114	348.639	373.935	374.579	322.733
Q4V5E9	Q4V5E9_DROME	RH74732p (Fragment)	CG2807	233.833	308.669	357.824	251.848	296.554	317.199	277.244	315.508	353.468	313.758	332.036	280.609	341.199	269.934	257.517	283.68
P82147	L2EFL_DROME	Protein lethal(2)essential for life (Protein Efl21)	l(2)efl CG4533	19.2048	6.70291	7.46913	3.75593	2.56379	18.838	16.3046	8.3641	6.31275	7.36617	5.07305	21.5204	26.8614	141.555	239.155	164.648
Q8T088	WDR55_DROME	WD repeat-containing protein 55 homolog	CG14722	151.311	180.544	220.833	219.395	192.868	153.902	187.94	202.069	209.463	144.309	182.319	139.856	225.347	207.669	222.579	191.457
Q9VL69	Q9VL69_DROME	CG5885, isoform A (CG5885, isoform B) (LD05267p)	BEST:CK01296 CG5885 Dmel_CG5885	648.435	765.449	1128.86	948.87	724.641	722.959	870.381	958.36	569.604	699.8	734.607	872.091	739.137	1072.66	1389.53	1070.44
Q9VZS1	Q9VZS1_DROME	LD28127p (Uncharacterized protein, isoform A) (EC 3.1.3.16) (Uncharacterized protein, isoform B)	CG17746 Dmel_CG17746	114.851	102.828	67.164	82.3696	92.023	92.6718	103.232	99.3236	87.7299	114.58	131.397	89.5813	52.6976	66.3589	82.0489	71.5932
X2JCB6	X2JCB6_DROME	CG2277, isoform C	CG2277 Dmel_CG2277	35.2742	42.3479	33.5658	43.1564	40.9511	28.3545	34.8275	42.9607	40.9489	14.2128	56.6759	12.397	36.0016	15.0216	28.8112	14.1503
Q9VB64	Q9VB64_DROME	Uncharacterized protein, isoform A (EC 3.6.1.-) (Uncharacterized protein, isoform B)	CG42813 Dmel_CG42813	323.165	238.982	239.874	268.931	248.905	255.105	276.634	252.656	226.358	290.523	277.618	325.921	226.729	261.017	211.444	231.135
Q9Y1B4	Q9Y1B4_DROME	Origin recognition complex subunit 3	Orc3 lat ORC3 CG4088	12.5623	60.272	16.5787	18.9565	27.6807	18.2057	20.8692	20.8489	27.8815	21.3772	43.0719	16.7865	42.8153	16.3624	17.5258	20.2689
M9PBM1	M9PBM1_DROME	U2 small nuclear riboprotein auxiliary factor 38, isoform B	U2af38 CG3582 Dmel_CG3582	126.346	107.581	142.953	158.92	151.006	103.787	140.088	172.803	151.44	123.635	141.294	156.18	152.817	174.734	193.393	153.574
[truncated: 785 more rows]

## Sheet: Results
Entry	Entry name	Protein names	Gene names	Log2 ratio (0.5h/untreated)	Log2 ratio (1h/untreated)	Log2 ratio (3h/untreated)	-Log10 p-value 0.5h vs untreated	-Log10 p-value 1h vs untreated	-Log10 p-value 3h vs untreated
[truncated: 2,529 more rows]

[truncated: 1 more sheets: Files sample correspondence]
